# Supplementary material for: Shared genetic architecture between Alzheimer’s disease and psychiatric disorders revealed by multi-trait genome-wide analyses
Source: BMC Med Genomics. 2026 Apr 28;19:100. doi: 10.1186/s12920-026-02354-1 (PMC13267596; doi:10.1186/s12920-026-02354-1)
Supplement: Supplementary file 1 — Supplementary Material 1. [file 12920_2026_2354_MOESM1_ESM.xlsx]

## Sheet: Contents
Table of Contents
Table	Legend of table
Supplementary Data 1	Summary of data source
Supplementary Data 2	Summary of significant local genetic correlations between Alzheimer’s disease and psychiatric disorders
Supplementary Data 3	Independent Alzheimer's disease signals identified by five different MTAG analyses
Supplementary Data 4	Independent signals for all psychiatric traits examined by MTAG
Supplementary Data 5	AD-related association analysis across all psychiatric disorders (MTAG results)
Supplementary Data 6	Supplementary Data 4.Genetic loci with colocalization (posterior probability, PP > 0.5) between Alzheimer’s disease and psychiatric disorders were identified through trait–trait colocalization analysis.
Supplementary Data 7	Genetic loci showing colocalization (PP > 0.5) between Alzheimer’s disease and psychiatric disorders through a shared gene expressed in at least one analyzed tissue, as identified by trait–expression quantitative trait loci (eQTL) colocalization analysis

## Sheet: Supplementary Data 1
Supplementary Data 1.Summary of data source
Diseases	Abbreviations	PMID	N_cases	N_control	Notes
Attention deficit hyperactivity disorder	ADHD	36702997	38691	186843
Anorexia nervosa	AN	31308545	16992	55525
Autism spectrum disorder	ASD	30804558	18381	46351	Excluding 23andMe data
Bipolar disorder	BIP	39843750	59287	781022	Excluding 23andMe data
Major depressive disorder	MDD	39814019	412305	1588397	Based on European ancestry case-control GWAS (eur_ptsdcasecontrol_pcs_v4_aug3_2021.fuma.gz)
Posttraumatic stress disorder	PTSD	38637617	140767	1109073
Schizophrenia	SCZ	35396580	53386	77258
Tourette syndrome	TS	30818990	4819	9488
Alzheimer’s disease	AD	30617256	71880	383378

## Sheet: Supplementary Data 2
Supplementary Data 2.Summary of significant local genetic correlations between Alzheimer’s disease and psychiatric disorders
Trait pairs	Chr	Start	End	Chromosomal regionc	No. SNPs	Local genetic covariance	Variance	P	h2. Alzheimer's disease	h2. Psychiatric disorder
AD-PTSD	10	118417453	119697663	chr10(q25.3-q26.11)	538	-5.7e-05	1.79e-10	2.06e-05	3.36e-05	3.83e-05
AD-PTSD	1	169078572	169521853	chr1(q24.2)	177	-2.6e-05	3.39e-11	8.28e-06	1.88e-05	2.56e-05
AD-MDD	15	51682775	52589995	chr15(q21.2)	1021	0.000235238	3.05e-09	2.04e-05	0.000264619	0.00020022
AD-MDD	1	40934284	42166782	chr1(p34.2)	2061	0.000421524	9.7e-09	1.87e-05	0.000259375	0.000694229
AD-MDD	21	40116044	41095241	chr21(q22.2)	2067	0.000336617	6.09e-09	1.61e-05	0.000306481	0.000295053
AD-MDD	9	22968789	24154728	chr9(p21.3)	1172	0.000415526	9.2e-09	1.48e-05	2.38e-05	0.000888951
AD-MDD	22	37560592	38467784	chr22(q12.3-q13.1)	1143	-0.000358599	6.63e-09	1.07e-05	0.000464945	0.000241797
AD-MDD	14	36683516	38481516	chr14(q13.3-q21.1)	2152	0.000419806	8.4e-09	4.63e-06	0.000713435	0.000236991
AD-MDD	14	102341650	104759919	chr14(q32.31-q32.33)	2894	0.000468411	9.78e-09	2.16e-06	0.000391802	0.000455958
AD-MDD	4	1478711	3612028	chr4(p16.3)	2498	-0.000472397	9.76e-09	1.74e-06	0.000613486	0.000501957
AD-MDD	3	52215002	54078568	chr3(p21.2-p21.1)	2202	-0.000499182	1.08e-08	1.56e-06	0.000614334	0.000455259
AD-MDD	6	11235682	12183952	chr6(p24.2-p24.1)	1694	0.000394109	6.33e-09	7.25e-07	0.000516191	0.000314205
AD-MDD	6	97093295	98893182	chr6(q16.1)	2166	0.000740247	2.15e-08	4.49e-07	0.00078259	0.0008582
AD-MDD	4	150634191	153226998	chr4(q31.23-q31.3)	3176	0.000580882	9.8e-09	4.44e-09	0.000826003	0.000366791
AD-MDD	7	104158491	105425027	chr7(q22.2-q22.3)	1633	-0.000459988	6.1e-09	3.93e-09	0.000723761	0.000289579
AD-MDD	11	126772905	127715860	chr11(q24.2)	1485	0.000489627	5.85e-09	1.52e-10	0.00100251	0.000233899
AD-ADHD	11	27019873	28741185	chr11(p14.2-p14.1)	533	-0.000116308	6.84e-10	8.76e-06	2.67e-05	0.000492342
AD-SCZ	16	29694822	31380596	chr16(p11.2)	337	0.000242087	3.15e-09	1.6e-05	0.000192294	0.00065633
AD-SCZ	10	28735045	29174963	chr10(p12.1)	231	-0.000129068	6.39e-10	3.33e-07	4.28e-05	0.000239315
Trait pairs: The analyzed trait pair; Chr: Chromosome; Start: Start position of the genomic region; End: End position of the genomic region; Chromosomal region: Cytogenetic band or chromosomal region name, annotated using UCSC (GRCh37); No. SNPs: Number of single nucleotide polymorphisms (SNPs) within the genomic region; Local genetic covariance: Estimated local genetic covariance; Variance: Vari…

## Sheet: Supplementary Data 3
Supplementary Data 3.Independent Alzheimer's disease signals identified by five different MTAG analyses
MTAG	SNP	Chr	Pos	EA	OA	Beta	SE	P	Signal type	Genomic Locus	Gene	Distance	Function
AD-BIP	rs4575098	1	161155392	A	G	0.0173982	0.00252063	5.11591e-12	Top	1	ADAMTS4	0	UTR3
AD-SCZ	rs4575098	1	161155392	A	G	0.0159172	0.00246803	1.12327e-10	Top	1	ADAMTS4	0	UTR3
AD-MDD	rs4562624	1	207685965	A	C	0.011526	0.0020864	3.30659e-08	Top	2	CR1	0	intronic
AD-ADHD	rs2093760	1	207786828	A	G	0.021021	0.00256539	2.52533e-16	Top	2	CR1	0	intronic
AD-BIP	rs2093760	1	207786828	A	G	0.0217297	0.00268256	5.48029e-16	Top	2	CR1	0	intronic
AD-PTSD	rs2093760	1	207786828	A	G	0.0158433	0.00224201	1.58847e-12	Top	2	CR1	0	intronic
AD-SCZ	rs2093760	1	207786828	A	G	0.0211216	0.00262669	8.8992e-16	Top	2	CR1	0	intronic
AD-MDD	rs13383529	2	22650358	T	C	0.00873947	0.00153972	1.37866e-08	Top	3	AC068490.2:AC096570.2	0	ncRNA_intronic
AD-PTSD	rs13399760	2	124960421	G	A	-0.0110074	0.0019347	1.27443e-08	Top	4	CNTNAP5	0	intronic
AD-ADHD	rs4663105	2	127891427	C	A	0.0251515	0.00207609	8.81701e-34	Top	5	BIN1	26495	intergenic
AD-BIP	rs4663105	2	127891427	C	A	0.0289966	0.00217017	1.01584e-40	Top	5	BIN1	26495	intergenic
AD-MDD	rs4663105	2	127891427	C	A	0.01441	0.00157139	4.7192e-20	Top	5	BIN1	26495	intergenic
AD-PTSD	rs4663105	2	127891427	C	A	0.0191919	0.00181973	5.26877e-26	Top	5	BIN1	26495	intergenic
AD-SCZ	rs4663105	2	127891427	C	A	0.0274239	0.00212403	3.89e-38	Top	5	BIN1	26495	intergenic
AD-BIP	rs28459768	2	234069512	C	A	0.0120612	0.00212755	1.43568e-08	Top	6	INPP5D	0	intronic
AD-SCZ	rs28459768	2	234069512	C	A	0.011833	0.00208269	1.33433e-08	Top	6	INPP5D	0	intronic
AD-ADHD	rs7558417	2	234075264	T	C	0.0126004	0.00216865	6.23788e-09	Top	6	INPP5D	0	intronic
AD-MDD	rs112669807	3	71806435	T	C	0.0160362	0.00279204	9.2713e-09	Top	6	GPR27	787	downstream
AD-BIP	rs359539	3	155282432	A	G	-0.0134995	0.00229259	3.90151e-09	Top	7	PLCH1	0	intronic
AD-MDD	rs7712317	5	153246661	C	T	-0.0121813	0.00208342	5.01166e-09	Top	8	AC091962.3	20326	intergenic
AD-SCZ	rs6890748	5	153688100	A	G	0.0116676	0.00210293	2.88488e-08	Top	8	GALNT10	0	intronic
AD-BIP	rs9381563	6	47432637	C	T	0.013227	0.002221	2.59443e-09	Top	9	AL355353.1	1984	intergenic
AD-SCZ	rs9381563	6	47432637	C	T	0.0120515	0.00217417	2.97257e-08	Top	9	AL355353.1	1984	intergenic
AD-ADHD	rs1859788	7	99971834	A	G	-0.0158516	0.00216296	2.32439e-13	Top	10	PILRA	0	exonic
AD-BIP	rs1859788	7	99971834	A	G	-0.0144672	0.00226241	1.60983e-10	Top	10	PILRA	0	exonic
AD-SCZ	rs1859788	7	99971834	A	G	-0.0151803	0.00221491	7.19779e-12	Top	10	PILRA	0	exonic
AD-PTSD	rs2906657	7	99984089	C	T	-0.0107087	0.00192249	2.54436e-08	Top	10	PILRA	0	intronic
AD-BIP	rs12703526	7	143107588	G	T	-0.0127855	0.00213215	2.01543e-09	Top	11	EPHA1-AS1	0	ncRNA_intronic
AD-ADHD	rs7810606	7	143108158	T	C	-0.0133447	0.0020396	6.03712e-11	Top	11	EPHA1-AS1	0	ncRNA_intronic
AD-PTSD	rs7810606	7	143108158	T	C	-0.010928	0.00182183	1.99281e-09	Top	11	EPHA1-AS1	0	ncRNA_intronic
AD-SCZ	rs7810606	7	143108158	T	C	-0.0129917	0.00208814	4.91908e-10	Top	11	EPHA1-AS1	0	ncRNA_intronic
AD-BIP	rs28834970	8	27195121	C	T	0.0141058	0.00219481	1.30235e-10	Secondary	12	PTK2B	0	intronic
AD-SCZ	rs28834970	8	27195121	C	T	0.014423	0.00214905	1.92813e-11	Secondary	12	PTK2B	0	intronic
AD-ADHD	rs2322599	8	27211910	A	G	0.0127345	0.002091	1.12801e-09	Secondary	12	PTK2B	0	intronic
AD-PTSD	rs755951	8	27226790	C	A	0.0118059	0.00181397	7.59912e-11	Secondary	12	PTK2B	0	intronic
AD-ADHD	rs4236673	8	27464929	A	G	-0.0162188	0.00209128	8.80415e-15	Top	12	CLU	0	intronic
AD-BIP	rs4236673	8	27464929	A	G	-0.018041	0.00218049	1.29714e-16	Top	12	CLU	0	intronic
AD-MDD	rs4236673	8	27464929	A	G	-0.0101224	0.0015828	1.60329e-10	Top	12	CLU	0	intronic
AD-PTSD	rs4236673	8	27464929	A	G	-0.0124624	0.00182219	7.96307e-12	Top	12	CLU	0	intronic
AD-SCZ	rs4236673	8	27464929	A	G	-0.0163281	0.00213501	2.04492e-14	Top	12	CLU	0	intronic
AD-BIP	rs117606656	8	27574166	G	T	-0.0329474	0.00591763	2.58174e-08	Secondary	12	MIR3622B	14881	intergenic
AD-MDD	rs3824488	9	98236664	T	C	0.0150381	0.00271141	2.91894e-08	Top	13	PTCH1	0	intronic
AD-MDD	rs12775090	10	7450208	A	G	0.0116177	0.00201661	8.36176e-09	Top	14	SFMBT2	0	intronic
AD-BIP	rs11257238	10	11717397	C	T	0.0121307	0.00221124	4.11254e-08	Top	15	RP11-138I18.2	4276	intergenic
AD-BIP	rs2081545	11	59958380	A	C	-0.0165301	0.00218091	3.46982e-14	Top	16	MS4A6A	6240	intergenic
AD-MDD	rs2081545	11	59958380	A	C	-0.00922563	0.0015813	5.40428e-09	Top	16	MS4A6A	6240	intergenic
AD-ADHD	rs1582763	11	60021948	A	G	-0.0142333	0.00211585	1.73208e-11	Top	16	MS4A4E	11386	intergenic
AD-SCZ	rs1582763	11	60021948	A	C	-0.0157446	0.00216635	3.6544e-13	Top	16	MS4A4E	11386	intergenic
AD-PTSD	rs11824734	11	60076693	A	C	-0.0101299	0.00184303	3.87767e-08	Top	16	MS4A4A	247	downstream
AD-ADHD	rs4944560	11	85845045	A	G	-0.0162886	0.00203043	1.03816e-15	Top	17	RNU6-560P	19223	intergenic
AD-MDD	rs11234556	11	85849411	T	C	-0.010331	0.00153371	1.62853e-11	Top	17	RNU6-560P	14857	intergenic
AD-PTSD	rs11234556	11	85849411	T	C	-0.0132455	0.001765	6.16394e-14	Top	17	RNU6-560P	14857	intergenic
AD-BIP	rs10792832	11	85867875	A	G	-0.0172895	0.00219998	3.87432e-15	Top	17	RNU6-560P	3498	intergenic
AD-SCZ	rs10792832	11	85867875	A	G	-0.0159034	0.00215425	1.55537e-13	Top	17	RNU6-560P	3498	intergenic
AD-ADHD	rs11218343	11	121435587	C	T	-0.0306801	0.00491792	4.41992e-10	Top	18	SORL1	0	intronic
AD-BIP	rs11218343	11	121435587	C	T	-0.0358255	0.00515232	3.56898e-12	Top	18	SORL1	0	intronic
AD-SCZ	rs11218343	11	121435587	C	T	-0.0330045	0.00503517	5.57148e-11	Top	18	SORL1	0	intronic
AD-BIP	rs8008388	14	92936690	G	A	0.0143999	0.00251517	1.0331e-08	Top	19	SLC24A4	0	intronic
AD-ADHD	rs12590654	14	92938855	A	G	-0.0128703	0.00215775	2.45124e-09	Top	19	SLC24A4	0	intronic
AD-SCZ	rs12590654	14	92938855	A	G	-0.0126835	0.00220802	9.23076e-09	Top	19	SLC24A4	0	intronic
AD-ADHD	rs2555356	15	59016431	G	T	-0.012775	0.00222732	9.71846e-09	Top	20	ADAM10	0	intronic
AD-BIP	rs442495	15	59022615	C	T	-0.0142447	0.0022131	1.22225e-10	Top	20	ADAM10	0	intronic
AD-PTSD	rs442495	15	59022615	C	T	-0.0116298	0.00185818	3.88181e-10	Top	20	ADAM10	0	intronic
AD-SCZ	rs442495	15	59022615	C	T	-0.0146947	0.00216288	1.09025e-11	Top	20	ADAM10	0	intronic
AD-SCZ	rs3814877	16	30042677	T	G	-0.0127747	0.00212814	1.93994e-09	Top	21	FAM57B	0	intronic
AD-MDD	rs55766044	16	31117698	T	C	-0.00953402	0.00170746	2.35383e-08	Top	22	BCKDK	0	intronic
AD-PTSD	rs4985551	16	70667279	T	C	0.0104855	0.00189313	3.04664e-08	Top	23	IL34	0	intronic
AD-ADHD	rs35283920	16	70687195	T	C	0.0122372	0.00218719	2.20709e-08	Top	23	IL34	0	intronic
AD-BIP	rs75511804	17	5138304	T	C	0.0192764	0.00325716	3.2555e-09	Top	24	RP11-333E1.1	0	ncRNA_exonic
AD-SCZ	rs113260531	17	5138980	A	G	0.0172797	0.00311506	2.90372e-08	Top	24	RP11-333E1.1	0	ncRNA_intronic
AD-ADHD	rs28394864	17	47450775	A	G	0.0132406	0.00203825	8.24555e-11	Top	25	RP11-81K2.1	0	intronic
AD-BIP	rs28394864	17	47450775	A	G	0.0116447	0.00213228	4.73009e-08	Top	25	RP11-81K2.1	0	intronic
AD-SCZ	rs4311	17	61560763	T	C	-0.0120107	0.00208038	7.77237e-09	Top	26	ACE	0	intronic
AD-MDD	rs12968702	18	52487062	C	T	-0.0127777	0.00205166	4.7253e-10	Top	27	RAB27B	0	intronic
AD-MDD	rs55943003	18	52754086	A	G	0.0109975	0.0018015	1.03023e-09	Secondary	27	CTD-2171N6.1	19048	intergenic
AD-BIP	rs12151021	19	1050874	A	G	0.0140922	0.0022819	6.58991e-10	Top	28	ABCA7	0	intronic
AD-SCZ	rs12151021	19	1050874	A	G	0.0122691	0.00223343	3.94235e-08	Top	28	ABCA7	0	intronic
AD-ADHD	rs80257887	19	45020859	A	G	0.0319713	0.005843	4.45657e-08	Secondary	29	CEACAM20	0	ncRNA_intronic
AD-BIP	rs80257887	19	45020859	A	G	0.0409884	0.0061134	2.01839e-11	Secondary	29	CEACAM20	0	ncRNA_intronic
AD-SCZ	rs80257887	19	45020859	A	G	0.0383629	0.00597318	1.34029e-10	Secondary	29	CEACAM20	0	ncRNA_intronic
AD-ADHD	rs846879	19	45078886	G	A	-0.0139928	0.00211278	3.52201e-11	Secondary	29	CEACAM22P	0	ncRNA_intronic
AD-BIP	rs846879	19	45078886	G	A	-0.0154446	0.00220068	2.249e-12	Secondary	29	CEACAM22P	0	ncRNA_intronic
AD-PTSD	rs846879	19	45078886	G	A	-0.0104266	0.00184809	1.68283e-08	Secondary	29	CEACAM22P	0	ncRNA_intronic
AD-SCZ	rs846879	19	45078886	G	A	-0.014075	0.0021533	6.29922e-11	Secondary	29	CEACAM22P	0	ncRNA_intronic
AD-ADHD	rs8111946	19	45152394	A	G	-0.0166119	0.00224035	1.21771e-13	Secondary	29	CTB-171A8.1:PVR	0	ncRNA_intronic
AD-SCZ	rs8111946	19	45152394	A	G	-0.01664	0.0022922	3.888e-13	Secondary	29	CTB-171A8.1:PVR	0	ncRNA_intronic
AD-BIP	rs203707	19	45157488	A	G	-0.0170271	0.0023676	6.39959e-13	Secondary	29	CTB-171A8.1:PVR	0	ncRNA_intronic
AD-MDD	rs203707	19	45157488	G	A	-0.010325	0.00174204	3.08593e-09	Secondary	29	CTB-171A8.1:PVR	0	ncRNA_intronic
AD-PTSD	rs203707	19	45157488	G	A	-0.0124174	0.0019983	5.16489e-10	Secondary	29	CTB-171A8.1:PVR	0	ncRNA_intronic
AD-BIP	rs714948	19	45165912	A	C	0.0340705	0.0034577	6.61825e-23	Secondary	29	CTB-171A8.1:PVR:CEACAM19	0	ncRNA_intronic
AD-PTSD	rs714948	19	45165912	A	C	0.022322	0.00290585	1.56959e-14	Secondary	29	CTB-171A8.1:PVR:CEACAM19	0	ncRNA_intronic
AD-SCZ	rs714948	19	45165912	A	C	0.0319269	0.00337741	3.29032e-21	Secondary	29	CTB-171A8.1:PVR:CEACAM19	0	ncRNA_intronic
AD-SCZ	rs151330717	19	45196964	A	G	-0.0554685	0.00971674	1.13947e-08	Secondary	29	CTB-171A8.1	0	ncRNA_intronic
AD-SCZ	rs62120565	19	45197027	C	A	-0.0214715	0.00380655	1.69383e-08	Secondary	29	CTB-171A8.1	0	ncRNA_intronic
AD-BIP	rs2965164	19	45202052	T	C	-0.0153349	0.00219323	2.71161e-12	Secondary	29	CTB-171A8.1	0	ncRNA_intronic
AD-PTSD	rs2965164	19	45202052	T	C	-0.010312	0.00183318	1.8532e-08	Secondary	29	CTB-171A8.1	0	ncRNA_intronic
AD-SCZ	rs2965164	19	45202052	T	C	-0.0140081	0.00214617	6.70985e-11	Secondary	29	CTB-171A8.1	0	ncRNA_intronic
AD-ADHD	rs74862042	19	45217784	C	A	0.0256771	0.00290376	9.34249e-19	Secondary	29	CTB-171A8.1	0	ncRNA_intronic
AD-MDD	rs77751556	19	45218292	C	T	0.0156654	0.00225123	3.43716e-12	Secondary	29	CTB-171A8.1	0	ncRNA_intronic
AD-ADHD	rs11881756	19	45220896	C	T	-0.0243197	0.00333413	3.00477e-13	Secondary	29	CTB-171A8.1	0	ncRNA_intronic
AD-BIP	rs11881756	19	45220896	C	T	-0.0256079	0.00348382	1.97462e-13	Secondary	29	CTB-171A8.1	0	ncRNA_intronic
AD-BIP	rs111740474	19	45223490	A	G	0.0946635	0.0110311	9.36296e-18	Secondary	29	CTB-171A8.1	1458	intergenic
AD-MDD	rs111740474	19	45223490	A	G	0.0557848	0.00770037	4.34225e-13	Secondary	29	CTB-171A8.1	1458	intergenic
AD-SCZ	rs111740474	19	45223490	A	G	0.0917002	0.0108111	2.21318e-17	Secondary	29	CTB-171A8.1	1458	intergenic
AD-BIP	rs186110295	19	45233503	T	G	0.0648269	0.0105369	7.63456e-10	Secondary	29	snoZ6	4180	intergenic
AD-SCZ	rs186110295	19	45233503	T	G	0.0620595	0.0103262	1.85649e-09	Secondary	29	snoZ6	4180	intergenic
AD-PTSD	rs2927437	19	45241638	A	G	0.028944	0.00228366	8.20078e-37	Secondary	29	BCL3	9323	intergenic
AD-SCZ	rs2927437	19	45241638	A	G	0.0390137	0.00265691	8.17859e-49	Secondary	29	BCL3	9323	intergenic
AD-ADHD	rs4803748	19	45247048	T	C	-0.0325662	0.00219881	1.24641e-49	Secondary	29	BCL3	3913	intergenic
AD-MDD	rs4803748	19	45247048	T	C	-0.0183757	0.0016416	4.37434e-29	Secondary	29	BCL3	3913	intergenic
AD-BIP	rs2965169	19	45251156	C	A	-0.0322149	0.00214743	7.16637e-51	Secondary	29	BCL3	0	upstream
AD-PTSD	rs10401176	19	45253491	T	C	-0.0230403	0.00267073	6.29986e-18	Secondary	29	BCL3	0	intronic
AD-SCZ	rs10401176	19	45253491	T	C	-0.0331224	0.00310999	1.73792e-26	Secondary	29	BCL3	0	intronic
AD-MDD	rs2967669	19	45301942	G	A	-0.01534	0.00223685	6.98885e-12	Secondary	29	CBLC	0	intronic
AD-ADHD	rs2967668	19	45302951	G	A	-0.0268193	0.00303642	1.02339e-18	Secondary	29	CBLC	0	intronic
AD-BIP	rs2967668	19	45302951	G	A	-0.0313271	0.00321615	2.02418e-22	Secondary	29	CBLC	0	intronic
AD-PTSD	rs2967668	19	45302951	G	A	-0.0193891	0.00271226	8.76e-13	Secondary	29	CBLC	0	intronic
AD-SCZ	rs2967668	19	45302951	G	A	-0.0289823	0.00310366	9.80696e-21	Secondary	29	CBLC	0	intronic
AD-BIP	rs28399637	19	45324138	A	G	0.0551964	0.0023235	9.57833e-125	Secondary	29	BCAM	0	intronic
AD-MDD	rs28399637	19	45324138	A	G	0.0274875	0.00169198	2.39592e-59	Secondary	29	BCAM	0	intronic
AD-PTSD	rs28399637	19	45324138	A	G	0.0372186	0.00195859	1.61889e-80	Secondary	29	BCAM	0	intronic
AD-SCZ	rs28399637	19	45324138	A	G	0.053714	0.00227392	2.30499e-123	Secondary	29	BCAM	0	intronic
AD-BIP	rs78986976	19	45329438	A	G	-0.0311669	0.00479842	8.29029e-11	Secondary	29	BCAM	4764	intergenic
AD-SCZ	rs78986976	19	45329438	A	G	-0.0277438	0.00468812	3.26096e-09	Secondary	29	BCAM	4764	intergenic
AD-BIP	rs147711004	19	45337918	A	G	0.170299	0.0068099	5.05092e-138	Secondary	29	PVRL2	11513	intergenic
AD-MDD	rs147711004	19	45337918	A	G	0.0830665	0.004804	5.49054e-67	Secondary	29	PVRL2	11513	intergenic
AD-PTSD	rs147711004	19	45337918	A	G	0.116415	0.00563001	5.5059e-95	Secondary	29	PVRL2	11513	intergenic
AD-SCZ	rs147711004	19	45337918	A	G	0.164301	0.0066346	2.17808e-135	Secondary	29	PVRL2	11513	intergenic
AD-ADHD	rs4605275	19	45338493	T	C	-0.0341986	0.00235857	1.21602e-47	Secondary	29	PVRL2	10938	intergenic
AD-BIP	rs10407439	19	45341948	A	G	-0.0342115	0.00232695	6.22945e-49	Secondary	29	PVRL2	7483	intergenic
AD-MDD	rs10407439	19	45341948	A	G	-0.0181731	0.00169115	6.19077e-27	Secondary	29	PVRL2	7483	intergenic
AD-PTSD	rs10407439	19	45341948	A	G	-0.0235924	0.00195571	1.64928e-33	Secondary	29	PVRL2	7483	intergenic
AD-SCZ	rs10407439	19	45341948	A	G	-0.0334168	0.0022782	1.03217e-48	Secondary	29	PVRL2	7483	intergenic
AD-BIP	rs55840414	19	45343579	A	G	-0.0257623	0.00325963	2.7131e-15	Secondary	29	PVRL2	5852	intergenic
AD-MDD	rs55840414	19	45343579	A	G	-0.0139589	0.00236314	3.48516e-09	Secondary	29	PVRL2	5852	intergenic
AD-PTSD	rs55840414	19	45343579	A	G	-0.0213064	0.00272426	5.24111e-15	Secondary	29	PVRL2	5852	intergenic
AD-SCZ	rs55840414	19	45343579	A	G	-0.0252834	0.0031911	2.31654e-15	Secondary	29	PVRL2	5852	intergenic
AD-ADHD	rs11666329	19	45354296	A	G	0.026153	0.00204743	2.30281e-37	Secondary	29	PVRL2	0	intronic
AD-ADHD	rs146275714	19	45365447	A	G	0.23119	0.0141765	8.65587e-60	Secondary	29	PVRL2	0	intronic
AD-PTSD	rs412776	19	45379516	A	G	0.0192822	0.00287835	2.09779e-11	Secondary	29	PVRL2	0	intronic
AD-ADHD	rs150639620	19	45381292	T	G	-0.0384347	0.00443289	4.30779e-18	Secondary	29	PVRL2	0	intronic
AD-BIP	rs150639620	19	45381292	T	G	-0.0392602	0.00463246	2.35031e-17	Secondary	29	PVRL2	0	intronic
AD-MDD	rs150639620	19	45381292	T	G	-0.0216113	0.00340318	2.14856e-10	Secondary	29	PVRL2	0	intronic
AD-PTSD	rs150639620	19	45381292	T	G	-0.0273632	0.00387095	1.56214e-12	Secondary	29	PVRL2	0	intronic
AD-SCZ	rs150639620	19	45381292	T	G	-0.0370283	0.00453578	3.25178e-16	Secondary	29	PVRL2	0	intronic
AD-ADHD	rs6859	19	45382034	A	G	0.0490227	0.00204416	4.29994e-127	Secondary	29	PVRL2	0	UTR3
AD-BIP	rs6859	19	45382034	A	G	0.0526822	0.0021358	2.46206e-134	Secondary	29	PVRL2	0	UTR3
AD-MDD	rs6859	19	45382034	A	G	0.0273236	0.00155532	4.34851e-69	Secondary	29	PVRL2	0	UTR3
AD-PTSD	rs6859	19	45382034	A	G	0.0379431	0.00179869	8.86577e-99	Secondary	29	PVRL2	0	UTR3
AD-SCZ	rs6859	19	45382034	A	G	0.0504216	0.00209127	1.94073e-128	Secondary	29	PVRL2	0	UTR3
AD-ADHD	rs79701229	19	45384931	A	G	0.176591	0.0113603	1.73245e-54	Secondary	29	PVRL2	0	intronic
AD-MDD	rs79701229	19	45384931	A	G	0.0896993	0.00791233	8.63843e-30	Secondary	29	PVRL2	0	intronic
AD-SCZ	rs79701229	19	45384931	A	G	0.173728	0.0110943	2.87443e-55	Secondary	29	PVRL2	0	intronic
AD-ADHD	rs157580	19	45395266	G	A	-0.0655181	0.00220099	1.02579e-194	Top	29	TOMM40	0	intronic
AD-BIP	rs157580	19	45395266	G	A	-0.0647174	0.00217764	4.35832e-194	Secondary	29	TOMM40	0	intronic
AD-MDD	rs157580	19	45395266	G	A	-0.0366126	0.00165172	7.25696e-109	Secondary	29	TOMM40	0	intronic
AD-PTSD	rs157580	19	45395266	G	A	-0.0451362	0.00182202	1.77271e-135	Secondary	29	TOMM40	0	intronic
AD-SCZ	rs157580	19	45395266	G	A	-0.0614635	0.00213224	1.02063e-182	Secondary	29	TOMM40	0	intronic
AD-MDD	rs115881343	19	45403216	T	C	0.117661	0.00497875	1.77988e-123	Top	29	TOMM40	0	intronic
AD-ADHD	rs1160984	19	45403924	T	C	-0.0356497	0.004543	4.25505e-15	Secondary	29	TOMM40	0	intronic
AD-BIP	rs1160984	19	45403924	T	C	-0.042197	0.00474731	6.18784e-19	Secondary	29	TOMM40	0	intronic
AD-MDD	rs1160984	19	45403924	T	C	-0.0219546	0.00344668	1.89303e-10	Secondary	29	TOMM40	0	intronic
AD-SCZ	rs1160984	19	45403924	T	C	-0.0400844	0.00464804	6.46916e-18	Secondary	29	TOMM40	0	intronic
AD-ADHD	rs141864196	19	45405499	A	G	-0.0381843	0.00683469	2.3125e-08	Secondary	29	TOMM40	0	UTR3
AD-SCZ	rs141864196	19	45405499	A	G	-0.0396915	0.0069894	1.35633e-08	Secondary	29	TOMM40	0	UTR3
AD-ADHD	rs7412	19	45412079	T	C	-0.0721428	0.00390356	2.92245e-76	Secondary	29	APOE	0	exonic
AD-BIP	rs7412	19	45412079	T	C	-0.0789975	0.00407865	1.42195e-83	Secondary	29	APOE	0	exonic
AD-MDD	rs7412	19	45412079	T	C	-0.0417377	0.00296315	4.65739e-45	Secondary	29	APOE	0	exonic
AD-PTSD	rs7412	19	45412079	T	C	-0.0516245	0.00341253	1.05965e-51	Secondary	29	APOE	0	exonic
AD-SCZ	rs7412	19	45412079	T	C	-0.0760938	0.00399354	6.06269e-81	Secondary	29	APOE	0	exonic
AD-BIP	rs1081105	19	45412955	C	A	0.200624	0.00662791	2.88319e-201	Top	29	APOE	304	downstream
AD-PTSD	rs1081105	19	45412955	C	A	0.144154	0.00554517	5.46053e-149	Top	29	APOE	304	downstream
AD-SCZ	rs1081105	19	45412955	C	A	0.191699	0.00648764	6.89573e-192	Top	29	APOE	304	downstream
AD-BIP	rs72654472	19	45414392	T	G	-0.0403073	0.00712894	1.56713e-08	Secondary	29	APOE	1741	intergenic
AD-ADHD	rs3925681	19	45421100	A	G	-0.0555176	0.00370265	8.03325e-51	Secondary	29	APOC1	0	intronic
AD-BIP	rs3925681	19	45421100	A	G	-0.0807855	0.00436437	1.70837e-76	Secondary	29	APOC1	0	intronic
AD-MDD	rs3925681	19	45421100	A	G	-0.0170987	0.00200276	1.3703e-17	Secondary	29	APOC1	0	intronic
AD-PTSD	rs3925681	19	45421100	A	G	-0.0344551	0.00264327	7.73591e-39	Secondary	29	APOC1	0	intronic
AD-SCZ	rs3925681	19	45421100	A	G	-0.0683735	0.00398451	5.30907e-66	Secondary	29	APOC1	0	intronic
AD-ADHD	rs150966173	19	45421204	T	C	0.19493	0.0067069	1.02193e-185	Secondary	29	APOC1	0	intronic
AD-BIP	rs73033507	19	45431403	T	C	-0.0361342	0.00614872	4.1851e-09	Secondary	29	APOC1P1	0	ncRNA_intronic
AD-SCZ	rs73033507	19	45431403	T	C	-0.0340615	0.00600811	1.43428e-08	Secondary	29	APOC1P1	0	ncRNA_intronic
AD-BIP	rs117316645	19	45458212	A	G	0.0523618	0.00533919	1.04987e-22	Secondary	29	CLPTM1	0	UTR5
AD-BIP	rs204907	19	45461996	G	A	-0.0295709	0.00470292	3.2203e-10	Secondary	29	CLPTM1	0	intronic
AD-SCZ	rs204907	19	45461996	G	A	-0.0269578	0.00459581	4.4714e-09	Secondary	29	CLPTM1	0	intronic
AD-ADHD	rs204480	19	45477111	T	C	-0.013399	0.0023871	1.98774e-08	Secondary	29	CLPTM1	0	intronic
AD-BIP	rs204480	19	45477111	T	C	-0.0141218	0.00249475	1.5084e-08	Secondary	29	CLPTM1	0	intronic
AD-ADHD	rs11672748	19	45490192	G	A	0.0186117	0.00213554	2.90144e-18	Secondary	29	CLPTM1	0	intronic
AD-BIP	rs11672748	19	45490192	G	A	0.0223811	0.00223173	1.14139e-23	Secondary	29	CLPTM1	0	intronic
AD-PTSD	rs11672748	19	45490192	G	A	0.0165455	0.00186464	7.10037e-19	Secondary	29	CLPTM1	0	intronic
AD-SCZ	rs11672748	19	45490192	G	A	0.0214007	0.00218515	1.19857e-22	Secondary	29	CLPTM1	0	intronic
AD-MDD	rs909134	19	45493061	C	T	0.0128324	0.00161967	2.32154e-15	Secondary	29	CLPTM1	0	intronic
AD-ADHD	rs117612135	19	45504527	T	C	0.129171	0.0097294	3.17309e-40	Secondary	29	RELB	160	upstream
AD-PTSD	rs117612135	19	45504527	T	C	0.0933389	0.00825109	1.14046e-29	Secondary	29	RELB	160	upstream
AD-SCZ	rs117612135	19	45504527	T	C	0.123968	0.00944919	2.54913e-39	Secondary	29	RELB	160	upstream
AD-MDD	rs35255921	19	45507542	A	G	0.0614311	0.00623322	6.49363e-23	Secondary	29	RELB	0	intronic
AD-BIP	rs874744	19	45513417	T	C	0.0667847	0.0065476	1.98509e-24	Secondary	29	RELB	0	intronic
AD-BIP	rs76856627	19	45543755	G	A	0.0542831	0.00681989	1.72694e-15	Secondary	29	CLASRP	0	intronic
AD-SCZ	rs76856627	19	45543755	G	A	0.0490211	0.00664248	1.58352e-13	Secondary	29	CLASRP	0	intronic
AD-BIP	rs112481437	19	45549135	A	G	0.0628579	0.00779793	7.57708e-16	Secondary	29	CLASRP	0	intronic
AD-MDD	rs112481437	19	45549135	A	G	0.0304109	0.00550958	3.39698e-08	Secondary	29	CLASRP	0	intronic
AD-SCZ	rs112481437	19	45549135	A	G	0.0592315	0.00760264	6.65313e-15	Secondary	29	CLASRP	0	intronic
AD-ADHD	rs147188206	19	45552587	C	T	0.0705391	0.0103668	1.01541e-11	Secondary	29	CLASRP	0	intronic
AD-MDD	rs147188206	19	45552587	C	T	0.0443721	0.00781725	1.37733e-08	Secondary	29	CLASRP	0	intronic
AD-SCZ	rs147188206	19	45552587	C	T	0.0713584	0.0108088	4.05935e-11	Secondary	29	CLASRP	0	intronic
AD-BIP	rs60239918	19	45580372	T	C	0.0392921	0.00529925	1.21953e-13	Secondary	29	CTB-179K24.3	0	ncRNA_intronic
AD-MDD	rs60239918	19	45580372	T	C	0.0215111	0.00384924	2.29177e-08	Secondary	29	CTB-179K24.3	0	ncRNA_intronic
AD-PTSD	rs60239918	19	45580372	T	C	0.0279588	0.00442622	2.67318e-10	Secondary	29	CTB-179K24.3	0	ncRNA_intronic
AD-SCZ	rs60239918	19	45580372	T	C	0.0383614	0.00517782	1.27447e-13	Secondary	29	CTB-179K24.3	0	ncRNA_intronic
AD-PTSD	rs78620885	19	45591084	T	C	0.0352607	0.00539734	6.44803e-11	Secondary	29	CTB-179K24.3:GEMIN7:MARK4	0	ncRNA_intronic
AD-BIP	rs9653111	19	45592475	T	C	-0.0194449	0.00333866	5.74037e-09	Secondary	29	CTB-179K24.3:GEMIN7:MARK4	0	ncRNA_intronic
AD-ADHD	rs12461065	19	45605308	T	C	0.0136207	0.00206216	3.97363e-11	Secondary	29	MARK4:PPP1R37	0	intronic
AD-BIP	rs12461065	19	45605308	T	C	0.015662	0.00215524	3.6776e-13	Secondary	29	MARK4:PPP1R37	0	intronic
AD-PTSD	rs12461065	19	45605308	T	C	0.0100552	0.00180428	2.50419e-08	Secondary	29	MARK4:PPP1R37	0	intronic
AD-SCZ	rs12461065	19	45605308	T	C	0.0147402	0.00210385	2.44697e-12	Secondary	29	MARK4:PPP1R37	0	intronic
AD-MDD	rs74846209	19	45650099	T	G	0.0237379	0.00265107	3.42558e-19	Secondary	29	MARK4:PPP1R37	0	UTR3
AD-ADHD	rs28469095	19	45655333	C	T	0.0407419	0.00335373	5.86194e-34	Secondary	29	MARK4:NKPD1	0	exonic
AD-BIP	rs28469095	19	45655333	C	T	0.0426167	0.00353379	1.72295e-33	Secondary	29	MARK4:NKPD1	0	exonic
AD-PTSD	rs28469095	19	45655333	C	T	0.0301392	0.00292764	7.44289e-25	Secondary	29	MARK4:NKPD1	0	exonic
AD-SCZ	rs28469095	19	45655333	C	T	0.0393552	0.00343183	1.91734e-30	Secondary	29	MARK4:NKPD1	0	exonic
AD-BIP	rs73566243	19	45697020	A	C	0.0331526	0.00593734	2.35388e-08	Secondary	29	MARK4:AC005779.2:AC006126.3	0	intronic
AD-BIP	rs605003	19	45708239	G	A	0.0245965	0.00281175	2.17681e-18	Secondary	29	MARK4:AC006126.3	0	intronic
AD-SCZ	rs595290	19	45708408	C	T	0.024974	0.00272945	5.70174e-20	Secondary	29	MARK4:AC006126.3	0	intronic
AD-PTSD	rs7249570	19	45710539	T	C	0.0154166	0.00234876	5.24844e-11	Secondary	29	MARK4:AC006126.3	0	intronic
AD-ADHD	rs73566293	19	45712679	A	G	0.0701916	0.00824955	1.76134e-17	Secondary	29	MARK4:AC006126.3	0	intronic
AD-BIP	rs73566293	19	45712679	A	G	0.0722319	0.00825279	2.08807e-18	Secondary	29	MARK4:AC006126.3	0	intronic
AD-PTSD	rs73566293	19	45712679	A	G	0.0538043	0.0068736	4.96969e-15	Secondary	29	MARK4:AC006126.3	0	intronic
AD-SCZ	rs73566293	19	45712679	A	G	0.0701999	0.00800793	1.84621e-18	Secondary	29	MARK4:AC006126.3	0	intronic
AD-BIP	rs12461144	19	45723706	T	C	0.0196551	0.00294314	2.41793e-11	Secondary	29	MARK4:EXOC3L2	0	intronic
AD-MDD	rs346758	19	45725739	G	A	0.0163057	0.0024791	4.79206e-11	Secondary	29	MARK4:EXOC3L2	0	intronic
AD-ADHD	rs346762	19	45729123	C	T	0.026578	0.00440344	1.58235e-09	Secondary	29	MARK4:EXOC3L2	0	intronic
AD-SCZ	rs346762	19	45729123	C	T	0.0302209	0.0044723	1.40528e-11	Secondary	29	MARK4:EXOC3L2	0	intronic
AD-ADHD	rs62118504	19	45734751	G	A	-0.011704	0.00209333	2.25648e-08	Secondary	29	MARK4:EXOC3L2	0	intronic
AD-BIP	rs62118504	19	45734751	G	A	-0.0144687	0.00218568	3.59829e-11	Secondary	29	MARK4:EXOC3L2	0	intronic
AD-SCZ	rs62118504	19	45734751	G	A	-0.0132415	0.00213421	5.49008e-10	Secondary	29	MARK4:EXOC3L2	0	intronic
AD-ADHD	rs3865444	19	51727962	A	C	-0.0129669	0.00220528	4.10364e-09	Top	30	CD33	357	upstream
AD-BIP	rs3865444	19	51727962	A	C	-0.0135935	0.00230413	3.64276e-09	Top	30	CD33	357	upstream
AD-PTSD	rs3865444	19	51727962	A	C	-0.0111255	0.00193909	9.60895e-09	Top	30	CD33	357	upstream
AD-MDD	rs62206419	20	36235683	T	C	0.00991729	0.00179101	3.07244e-08	Top	31	GLRXP	4095	intergenic
AD-ADHD	rs6014724	20	54998544	G	A	-0.0194506	0.00344976	1.71793e-08	Top	32	CASS4	0	intronic
AD-PTSD	rs6014724	20	54998544	G	A	-0.0169493	0.00303475	2.33595e-08	Top	32	CASS4	0	intronic
AD-MDD	rs12157997	22	41479672	A	G	0.0130001	0.00222574	5.19509e-09	Top	33	EP300	8117	intergenic
MTAG: Traits analysed in MTAG; SNP: Single-nucleotide polymorphism; Chr: Chromosome; Pos: Position; EA: Effect allele; OA: Other allele; Beta: Estimated effect size; SE: Standard error; P: P-value; Signal type: Type of independent signal in the corresponding MTAG; Genomic locus: Locus identifier; Gene: Mapped gene; Distance: Distance between SNP and mapped gene; Function: SNP functional annotatio…

## Sheet: Supplementary Data 4
Supplementary Data 4.Independent signals for all psychiatric traits examined by MTAG
Trait	SNP	Chr	Pos	EA	OA	Beta	SE	P	Signal type	Genomic Locus	Gene	Distance	Function
MDD	rs301806	1	8482078	C	T	0.00675812	0.00108792	5.2329e-10	Top	1	RERE	0	intronic
BIP	rs10917509	1	19992066	T	C	0.00978929	0.00164898	2.9102e-09	Top	2	HTR6	0	UTR5
SCZ	rs56335113	1	30427639	A	G	0.0294155	0.00438137	1.89662e-11	Top	3	RP11-179G8.1	49434	intergenic
MDD	rs77648004	1	35765084	G	A	0.0152264	0.0027736	4.02464e-08	Secondary	4	ZMYM4	0	intronic
SCZ	rs11263861	1	36628033	G	A	-0.0235129	0.00429543	4.40161e-08	Top	5	MAP7D1	0	intronic
MDD	rs58971913	1	36787888	A	G	-0.0058289	0.00105514	3.30788e-08	Secondary	4	SH3D21:EVA1B	0	UTR3
MDD	rs4653218	1	37197319	T	C	0.00769575	0.00104419	1.70518e-13	Top	4	RP4-614N24.1	41421	intergenic
MDD	rs629121	1	37672580	C	A	0.00756081	0.00132201	1.07038e-08	Secondary	4	RNU6-636P	3262	intergenic
PTSD	rs12026766	1	38254218	A	G	0.00827701	0.0014378	8.57718e-09	Top	6	MANEAL	5255	intergenic
ADHD	rs1198982	1	43782846	G	A	-0.0170676	0.00311523	4.28328e-08	Top	7	TIE1	0	intronic
SCZ	rs11210892	1	44100084	G	A	0.0291132	0.00428205	1.05428e-11	Top	8	PTPRF	10740	intergenic
MDD	rs11576945	1	50456837	T	C	-0.0118137	0.00191546	6.93518e-10	Secondary	9	AGBL4	0	intronic
MDD	rs61785503	1	50458443	T	C	0.00812874	0.00122699	3.47369e-11	Top	9	AGBL4	0	intronic
MDD	rs12135327	1	52297961	C	T	-0.0060538	0.00102735	3.80066e-09	Top	10	NRD1	0	intronic
MDD	rs2568958	1	72765116	G	A	-0.00870991	0.00105069	1.13529e-16	Secondary	11	RPL31P12	2038	intergenic
MDD	rs61771935	1	73257916	T	C	-0.00960742	0.0016086	2.3358e-09	Secondary	11	RP4-660H19.1	0	ncRNA_intronic
MDD	rs1160682	1	73816564	C	T	0.0104927	0.00106977	1.03615e-22	Top	11	RP4-598G3.1	0	ncRNA_intronic
MDD	rs10890045	1	73997624	T	C	0.00746932	0.00111158	1.82252e-11	Secondary	11	RP4-788P17.1	103274	intergenic
MDD	rs10874123	1	80831434	A	G	0.00713196	0.001148	5.2148e-10	Top	12	RP11-339D23.1	7614	intergenic
MDD	rs6683030	1	87930889	T	C	-0.00573001	0.00102774	2.47029e-08	Top	13	RNA5SP52	11832	intergenic
SCZ	rs2802535	1	98508258	C	T	-0.0459956	0.00504316	7.48624e-20	Top	14	MIR137HG	0	ncRNA_intronic
MDD	rs6426935	1	154755639	G	A	0.00664425	0.00113803	5.27107e-09	Top	15	KCNN3	0	intronic
MDD	rs28680958	1	173848808	A	G	-0.00827157	0.00133222	5.33682e-10	Top	16	ZBTB37	0	intronic
MDD	rs80223426	1	181597915	G	T	0.0131306	0.00219903	2.35631e-09	Top	17	CACNA1E	0	intronic
MDD	rs2358493	1	197816439	A	G	0.00647404	0.00102637	2.83155e-10	Top	18	C1orf53	55337	intergenic
MDD	rs61307088	1	198447429	A	C	0.0135792	0.00237128	1.02516e-08	Secondary	18	ATP6V1G3	44922	intergenic
SCZ	rs7515363	1	200414959	C	T	0.02424	0.00414609	5.0216e-09	Top	19	RP11-469A15.2	28088	intergenic
MDD	rs12144378	1	214427919	G	A	-0.00739855	0.00115863	1.70702e-10	Top	20	SMYD2	26525	intergenic
MDD	rs2818742	1	217067886	C	T	0.00697487	0.00109143	1.65232e-10	Top	21	ESRRG	0	intronic
MDD	rs6697431	1	227015198	T	C	-0.0069982	0.00102774	9.80765e-12	Top	22	PSEN2	42686	intergenic
MDD	rs628720	1	241806189	C	T	-0.00600687	0.00108194	2.8253e-08	Top	23	OPN3	0	intergenic
MDD	rs10929357	2	15410107	G	A	-0.00733829	0.00119553	8.35087e-10	Top	24	NBAS	0	intronic
MDD	rs1401649	2	22171546	G	A	-0.00573623	0.00102666	2.30626e-08	Secondary	25	AC067959.1:AC068490.2:AC068490.1	0	ncRNA_intronic
PTSD	rs13387644	2	22448443	A	G	0.0102029	0.00129163	2.80679e-15	Top	26	AC068490.2	0	ncRNA_intronic
MDD	rs2339515	2	22564293	T	G	0.00839858	0.00105619	1.83813e-15	Top	25	AC068490.2	0	ncRNA_intronic
MDD	rs4563252	2	22622168	G	A	0.00754836	0.00105082	6.80586e-13	Secondary	25	AC068490.2:AC096570.2	0	ncRNA_intronic
SCZ	rs12712510	2	22749726	T	C	0.0260431	0.00403285	1.06278e-10	Top	27	AC068490.2	0	ncRNA_intronic
MDD	rs72790519	2	22802001	A	G	0.0143519	0.00252542	1.32369e-08	Secondary	25	AC096570.1	40840	intergenic
MDD	rs13012903	2	22888130	A	G	0.00777814	0.0010672	3.13727e-13	Secondary	25	AC096570.1	126969	intergenic
MDD	rs74798611	2	50887843	T	C	0.00985814	0.00167402	3.88783e-09	Top	26	NRXN1	0	intronic
MDD	rs1544689	2	51236359	C	T	0.00631304	0.00107653	4.51133e-09	Secondary	26	NRXN1	0	intronic
MDD	rs11682175	2	57987593	C	T	0.00780432	0.00103112	3.76693e-14	Top	27	CTD-2026C7.1	0	ncRNA_intronic
MDD	rs34188630	2	58186797	T	C	0.0207472	0.00335984	6.61379e-10	Secondary	27	VRK2	0	intronic
PTSD	rs116286607	2	60177131	A	G	0.0101596	0.00180772	1.90851e-08	Top	28	RP11-444A22.1	0	ncRNA_intronic
MDD	rs4672384	2	60527394	G	A	-0.00585474	0.00105	2.46172e-08	Top	29	AC007381.3	50335	intergenic
BIP	rs266050	2	104089243	T	C	0.00906644	0.00165465	4.26868e-08	Top	30	AC092568.1	21455	intergenic
MDD	rs72820274	2	104412924	A	G	0.0067285	0.00104863	1.39474e-10	Top	31	AC013727.1	60503	intergenic
MDD	rs1822146	2	104529682	G	A	0.00588345	0.0010267	1.0017e-08	Secondary	31	RP11-76I14.1	0	ncRNA_intronic
MDD	rs12613775	2	104580503	T	C	-0.00813789	0.00148186	3.98161e-08	Secondary	31	RP11-76I14.1	0	ncRNA_intronic
MDD	rs6543249	2	104990646	C	T	0.00755534	0.001239	1.07439e-09	Secondary	31	AHCYP3	20813	intergenic
MDD	rs810513	2	125052469	A	G	0.00739921	0.00108475	9.03352e-12	Top	32	CNTNAP5	0	intronic
MDD	rs6430030	2	144166523	C	T	0.0057344	0.00103408	2.93232e-08	Top	33	ARHGAP15:AC096558.1:RP11-570L15.2	0	ncRNA_intronic
MDD	rs1431965	2	157134864	C	T	-0.00975863	0.00127582	2.02651e-14	Top	34	NR4A2	46079	intergenic
MDD	rs1267079	2	162033854	C	T	-0.00700324	0.00112091	4.16207e-10	Top	35	TANK	0	intronic
SCZ	rs2909457	2	162845855	G	A	0.0222946	0.00406035	4.00107e-08	Top	36	DPP4	2895	intergenic
MDD	rs13025467	2	173797297	G	A	-0.0066201	0.00109783	1.63761e-09	Top	37	RAPGEF4	0	intronic
MDD	rs17255455	2	175239185	A	C	-0.00677319	0.00104506	9.10213e-11	Top	38	CIR1	0	intronic
MDD	rs6709418	2	185829672	A	G	0.00827586	0.00111668	1.25235e-13	Top	39	ZNF804A	25452	intergenic
BIP	rs55775495	2	198245965	C	T	0.010106	0.00171369	3.69709e-09	Top	40	NPM1P46	348	upstream
SCZ	rs699318	2	198281743	T	C	0.0305767	0.0043023	1.18542e-12	Top	41	SF3B1	0	intronic
SCZ	rs1451488	2	199990107	A	G	-0.0320777	0.00405155	2.42508e-15	Top	42	AC018717.2	15295	intergenic
MDD	rs10187826	2	208076936	G	A	0.00754478	0.00110011	6.97403e-12	Top	43	AC007879.1:AC007879.2	0	ncRNA_intronic
MDD	rs72931605	2	212693775	C	T	0.00772689	0.00135364	1.14152e-08	Top	44	ERBB4	0	intronic
MDD	rs6737187	2	226360417	A	G	-0.00691142	0.00112091	7.00798e-10	Top	45	NYAP2	0	intronic
MDD	rs283484	2	233646505	G	A	0.00653921	0.00108726	1.8057e-09	Top	46	GIGYF2	0	intronic
MDD	rs1562518	3	2322703	T	C	0.00582758	0.00106871	4.95484e-08	Top	47	CNTN4	0	intronic
MDD	rs748832	3	16851202	G	A	0.006754	0.00105779	1.71388e-10	Top	48	PLCL2	0	intergenic
MDD	rs4364183	3	18809536	G	A	-0.00684211	0.00113241	1.52121e-09	Top	49	AC144521.1	0	ncRNA_intronic
BIP	rs1553656	3	36859705	T	C	-0.0137222	0.00162985	3.7878e-17	Top	50	TRANK1	8605	intergenic
PTSD	rs1320163	3	43303296	A	G	0.011034	0.00177309	4.87689e-10	Top	51	SNRK	24707	intergenic
MDD	rs35875034	3	44241830	T	G	0.00641699	0.00103607	5.88099e-10	Secondary	52	TOPAZ1	41547	intergenic
MDD	rs6801887	3	44587853	C	T	0.00884064	0.00126437	2.70724e-12	Top	52	ZKSCAN7	8831	intergenic
MDD	rs3172494	3	48731487	T	G	-0.00915469	0.00156443	4.86349e-09	Secondary	53	IP6K2	0	UTR3
MDD	rs7617480	3	49210732	A	C	0.0110195	0.00125939	2.13576e-18	Top	53	KLHDC8B	0	intronic
MDD	rs695238	3	49869158	C	A	0.00584431	0.00102734	1.27966e-08	Secondary	53	TRAIP	0	intronic
MDD	rs16943	3	51874679	C	T	-0.00634518	0.00109699	7.28654e-09	Secondary	54	IQCF3	9802	intergenic
MDD	rs1010553	3	52540773	C	T	0.00669581	0.0010282	7.40864e-11	Top	54	STAB1	0	exonic
SCZ	rs704367	3	63868777	A	C	0.0281132	0.00438135	1.39387e-10	Top	55	ATXN7	0	intronic
MDD	rs60281674	3	71536607	A	G	-0.00650755	0.00115759	1.89138e-08	Secondary	56	FOXP1	0	intronic
MDD	rs116310555	3	71814431	C	T	0.0106971	0.00156249	7.58507e-12	Top	56	PROK2	6375	intergenic
MDD	rs35622987	3	77256611	C	A	-0.00709243	0.00118993	2.51648e-09	Top	57	ROBO2	0	intronic
MDD	rs62264868	3	114987644	T	C	0.00815527	0.00132968	8.61089e-10	Top	58	RP11-190P13.2	0	ncRNA_intronic
MDD	rs6799997	3	117520297	G	T	-0.00882211	0.00145747	1.42132e-09	Top	59	LSAMP:RP11-384F7.2	0	ncRNA_intronic
MDD	rs4688087	3	117943952	A	G	0.0073748	0.00126213	5.123e-09	Secondary	59	RP11-384F7.1	0	ncRNA_intronic
SCZ	rs7634476	3	136398387	A	G	-0.0259623	0.00408787	2.1382e-10	Top	60	STAG1	0	intronic
MDD	rs1724729	3	157899116	T	C	-0.0067726	0.00103874	7.03027e-11	Top	61	RSRC1	0	intronic
SCZ	rs6762456	3	181220879	T	G	-0.0320954	0.00504318	1.96403e-10	Top	62	SOX2-OT	0	ncRNA_intronic
MDD	rs12630	3	193413502	C	T	-0.0056627	0.00102709	3.52114e-08	Top	63	OPA1	0	UTR3
MDD	rs7685686	4	3207142	G	A	-0.00573178	0.00103382	2.95195e-08	Top	64	HTT	0	intronic
MDD	rs556798	4	17259101	G	A	0.0061166	0.00109221	2.14084e-08	Top	65	SNORA75	63267	intergenic
MDD	rs1484145	4	80217741	T	C	0.00804373	0.00102709	4.81925e-15	Top	66	LINC01088:NAA11	0	ncRNA_intronic
MDD	rs13134858	4	115522306	A	G	0.00924992	0.00143326	1.091e-10	Top	67	UGT8	0	intronic
MDD	rs116668854	4	119707642	G	A	0.0127577	0.0022414	1.25662e-08	Top	68	SEC24D	0	intronic
MDD	rs45510091	4	123186393	G	A	-0.0148075	0.0023219	1.80218e-10	Top	69	KIAA1109	0	intronic
MDD	rs9996587	4	140920804	G	T	0.00839232	0.00107223	4.99818e-15	Top	70	MAML3	0	intronic
SCZ	rs61405217	4	170322312	C	T	0.0227965	0.00404056	1.68168e-08	Top	71	NEK1	0	intronic
MDD	rs12498839	4	176731401	A	G	0.0129171	0.00216786	2.54618e-09	Top	72	GPM6A:RP11-806K15.1	0	ncRNA_intronic
SCZ	rs2333321	4	176859992	A	G	0.0327771	0.0049608	3.91613e-11	Top	73	GPM6A	0	intronic
MDD	rs78765360	5	7418682	T	C	-0.00683584	0.00124704	4.21421e-08	Top	74	ADCY2	0	intronic
MDD	rs12517438	5	30842054	T	G	-0.00830845	0.00102846	6.55696e-16	Top	75	RPL19P11	211617	intergenic
MDD	rs144727871	5	51693979	A	G	0.0160281	0.00284815	1.82772e-08	Top	76	RPS17P11	115285	intergenic
PTSD	rs10514370	5	92435481	T	G	-0.00760245	0.00131702	7.81192e-09	Top	77	CTD-2091N23.1	31105	intergenic
SCZ	rs1901512	5	101723875	T	C	0.026578	0.00438962	1.40637e-09	Top	78	SLCO6A1	0	intronic
PTSD	rs254011	5	103920770	A	C	0.00726616	0.00128911	1.73454e-08	Top	79	RP11-6N13.1	0	ncRNA_intronic
MDD	rs325500	5	104006667	A	G	0.00964324	0.00105312	5.34361e-20	Top	80	RP11-6N13.1	0	ncRNA_intronic
MDD	rs34273179	5	107043068	G	A	-0.00940795	0.00171705	4.27377e-08	Top	81	RP11-252I13.2	0	ncRNA_intronic
MDD	rs7734839	5	120079467	C	T	0.00858004	0.00111158	1.17448e-14	Top	82	RNU4-69P	32931	intergenic
MDD	rs2408225	5	124262051	C	T	-0.00689405	0.00107224	1.27956e-10	Top	83	RP11-284A20.1	4759	intergenic
MDD	rs1602401	5	124980248	G	A	-0.00644629	0.00108126	2.49447e-09	Top	84	RP11-756H20.1	42327	intergenic
MDD	rs358650	5	143860437	G	A	-0.0062016	0.00111773	2.88351e-08	Top	85	KCTD16	0	UTR3
BIP	rs11167957	5	146436523	C	T	-0.0102318	0.00167306	9.61824e-10	Top	86	PPP2R2B	0	intronic
SCZ	rs2910032	5	152540354	C	T	0.0265977	0.00403283	4.24447e-11	Top	87	AC091969.1	0	ncRNA_intronic
MDD	rs2926863	5	153212832	T	C	-0.00888282	0.00136616	7.92383e-11	Top	88	GRIA1	19402	intergenic
MDD	rs11135349	5	164523472	A	C	-0.00682533	0.00103216	3.77533e-11	Top	89	CTC-340A15.2	0	ncRNA_intronic
MDD	rs4044321	5	166989513	A	G	0.00757279	0.00107312	1.70417e-12	Top	90	TENM2	0	intronic
MDD	rs6555766	5	167140480	G	A	0.0104529	0.00173876	1.83592e-09	Secondary	90	TENM2	0	intronic
MDD	rs2963662	5	175850820	T	C	-0.00765121	0.001282	2.39908e-09	Top	91	CLTB	7249	intergenic
MDD	rs4980365	6	17028673	T	G	-0.00853601	0.0012712	1.88195e-11	Top	92	STMND1	73815	intergenic
MDD	rs6925661	6	39995063	C	T	-0.00758553	0.00116	6.18323e-11	Top	93	TUBBP9	27090	intergenic
MDD	rs6925748	6	50930041	G	A	0.00633488	0.00103874	1.06996e-09	Top	94	FTH1P5	49071	intergenic
MDD	rs2624657	6	64621514	C	T	-0.00704944	0.00116419	1.40223e-09	Top	95	EYS	0	intronic
MDD	rs642459	6	65071999	G	A	-0.0060464	0.0011086	4.92281e-08	Secondary	95	EYS	0	intronic
MDD	rs6930109	6	103030195	A	G	-0.00623713	0.00104598	2.47694e-09	Top	96	RP11-793L10.1	128527	intergenic
MDD	rs263130	6	142928295	G	A	0.00638037	0.00103408	6.82384e-10	Top	97	RP11-440G9.1	0	ncRNA_intronic
MDD	rs2347867	6	152229850	G	A	0.0103525	0.00107244	4.76435e-22	Top	98	ESR1	0	intronic
PTSD	rs6557171	6	152234593	T	C	0.00916805	0.00140417	6.61437e-11	Top	99	ESR1	0	intronic
MDD	rs2764636	6	164692633	T	G	0.0137437	0.00249314	3.53566e-08	Secondary	100	RP11-347L18.1	74888	intergenic
MDD	rs112171203	6	165077992	G	A	0.00741504	0.00120504	7.58506e-10	Top	100	RP11-300M24.1	163246	intergenic
MDD	rs73046339	7	1889300	A	G	-0.011335	0.00127118	4.79342e-19	Top	101	MAD1L1:AC110781.3	0	UTR3
PTSD	rs34731055	7	2106928	T	C	-0.0125325	0.0017858	2.25336e-12	Top	102	MAD1L1	0	intronic
MDD	rs58921703	7	2322943	T	C	-0.00597782	0.00106228	1.82984e-08	Secondary	101	SNX8	0	intronic
MDD	rs7804333	7	3390546	C	T	0.00722072	0.00113093	1.71696e-10	Secondary	103	SDK1	0	intronic
MDD	rs10499337	7	3521803	T	C	-0.00852523	0.00121393	2.17387e-12	Top	104	SDK1	0	intronic
MDD	rs6462577	7	4111112	G	A	-0.00725011	0.00126153	9.07995e-09	Secondary	104	SDK1	0	intronic
MDD	rs338	7	8683681	C	T	0.00613677	0.00112417	4.79038e-08	Top	105	NXPH1	0	intronic
MDD	rs6973288	7	12113446	A	G	-0.0102503	0.00174531	4.27878e-09	Secondary	106	TMEM106B	137420	intergenic
MDD	rs10950392	7	12263538	C	T	0.00892249	0.00104458	1.3225e-17	Top	106	TMEM106B	0	intronic
BIP	rs2282889	7	21476188	A	G	0.0101196	0.00165506	9.69437e-10	Top	107	SP4	0	intronic
MDD	rs12700541	7	24713291	A	G	-0.00756156	0.00138065	4.33039e-08	Top	108	MPP6	0	intronic
SCZ	rs2944833	7	71774496	G	A	0.0221258	0.00403159	4.06265e-08	Top	109	CALN1	0	intronic
MDD	rs2355326	7	73862307	G	A	-0.00568042	0.00103831	4.47957e-08	Top	110	GTF2IRD1	5812	intergenic
MDD	rs2888018	7	82501290	G	T	0.00753012	0.00107954	3.0521e-12	Top	111	PCLO	0	intronic
MDD	rs57156345	7	109144544	C	T	-0.00582699	0.00103541	1.82633e-08	Top	112	AC073071.1	17493	intergenic
MDD	rs12705712	7	110206036	G	A	0.00652789	0.00103409	2.74181e-10	Top	113	AC003088.1	31224	intergenic
MDD	rs2894699	7	114059156	T	C	-0.00802717	0.00108104	1.12417e-13	Top	114	FOXP2:AC073626.2	0	ncRNA_intronic
ADHD	rs9969232	7	114158954	G	A	-0.021099	0.00312858	1.54119e-11	Top	115	FOXP2	0	intronic
MDD	rs10233079	7	114946569	G	T	0.00853131	0.00138255	6.79897e-10	Top	116	AC068610.5	75159	intergenic
BIP	rs17137753	7	115030592	G	A	0.00984635	0.00162555	1.38469e-09	Top	117	RP11-222O23.1	112828	intergenic
MDD	rs10282032	7	117628555	T	C	0.00573612	0.00103957	3.43343e-08	Top	118	AC003084.2	10356	intergenic
SCZ	rs7801375	7	131567263	A	G	-0.0327984	0.0054922	2.34624e-09	Top	119	AC009518.2	10111	intergenic
MDD	rs2551774	7	135119417	A	G	0.00723164	0.00104708	4.96844e-12	Top	120	CNOT4	0	intronic
MDD	rs79453306	7	140173170	G	A	-0.00662986	0.00115612	9.7768e-09	Top	121	MKRN1	0	intronic
BIP	rs9886312	7	140690655	G	A	-0.0112842	0.00181391	4.94226e-10	Top	122	CCT4P1	7096	intergenic
MDD	rs7461469	8	3328265	T	C	0.00715186	0.00129627	3.44305e-08	Top	123	CSMD1	0	intronic
MDD	rs2220204	8	13963277	A	G	0.00614138	0.00104933	4.83805e-09	Secondary	124	SGCZ	0	intronic
MDD	rs10503496	8	14249200	T	C	-0.00812841	0.00116279	2.74058e-12	Top	124	SGCZ	0	intronic
MDD	rs2255802	8	14626766	G	A	-0.00664959	0.00105361	2.76839e-10	Secondary	124	SGCZ	0	intronic
MDD	rs7824087	8	20681098	G	A	0.00817826	0.00138732	3.74671e-09	Top	125	TMEM97P2	110847	intergenic
BIP	rs898471	8	27589315	T	C	0.0149081	0.00269884	3.31565e-08	Top	126	CCDC25	1519	intergenic
MDD	rs76615912	8	60516403	A	G	-0.012999	0.00219369	3.11051e-09	Top	127	RP11-379I19.3	0	ncRNA_intronic
SCZ	rs6984242	8	60700469	G	A	0.0250245	0.00410999	1.13831e-09	Top	128	RP11-960H2.2	27646	intergenic
MDD	rs77665153	8	64040337	T	C	-0.0192577	0.00352245	4.57369e-08	Top	129	RP11-16E18.1	8444	intergenic
MDD	rs13282866	8	65561378	A	G	-0.00701895	0.00112091	3.80489e-10	Top	130	CYP7B1	0	intronic
MDD	rs7002672	8	65606916	G	A	-0.00702935	0.00121184	6.60849e-09	Secondary	130	CYP7B1	0	intronic
MDD	rs11775589	8	88273446	C	A	0.0116879	0.00206837	1.5975e-08	Top	131	CNBD1	0	intronic
SCZ	rs1915019	8	89283689	A	G	0.0262816	0.00464992	1.58539e-08	Top	132	MMP16	0	intronic
MDD	rs6471293	8	92679930	G	A	-0.00603299	0.00107285	1.87333e-08	Top	133	RP11-122C21.1	0	ncRNA_intronic
ADHD	rs7844069	8	93277087	T	G	0.0178402	0.00308781	7.57635e-09	Top	134	RP11-700E23.3	87052	intergenic
MDD	rs4236809	8	94583638	A	G	-0.00608909	0.00107806	1.62172e-08	Top	135	LINC00535	0	ncRNA_intronic
SCZ	rs4129585	8	143312933	A	C	0.0339393	0.00405827	6.11415e-17	Top	136	TSNARE1	0	intronic
SCZ	rs7464611	8	144933453	C	T	0.0233337	0.00406702	9.61939e-09	Top	137	EPPK1	6043	intergenic
MDD	rs6474620	9	11075271	C	T	0.00585949	0.00103092	1.31773e-08	Secondary	138	RP11-109M17.1	62174	intergenic
MDD	rs72694269	9	11155055	T	G	-0.013718	0.00201057	8.9207e-12	Secondary	138	RP11-23D5.1	120258	intergenic
MDD	rs10756218	9	11274206	C	T	-0.00814082	0.00106329	1.91435e-14	Top	138	RP11-23D5.1	1107	intergenic
MDD	rs10812742	9	28108007	T	C	-0.0058166	0.00104231	2.3987e-08	Top	139	LINGO2	0	intronic
MDD	rs10970237	9	31246469	G	A	-0.00713274	0.00107734	3.57515e-11	Top	140	SLC25A6P2	7429	intergenic
MDD	rs7030813	9	36999369	T	C	0.00767163	0.00104623	2.25717e-13	Secondary	141	PAX5	0	intronic
MDD	rs4483247	9	37045825	G	A	0.0103586	0.0013526	1.88449e-14	Top	141	RP11-297B17.2	1006	intergenic
SCZ	rs500102	9	77358745	T	C	0.0233646	0.00409534	1.1623e-08	Top	142	TRPM6	0	intronic
MDD	rs59582399	9	96286163	G	A	0.0105642	0.0013998	4.45609e-14	Top	143	FAM120A	0	intronic
MDD	rs10821191	9	96414935	C	T	-0.00583805	0.00104419	2.2577e-08	Secondary	143	PHF2	0	intronic
MDD	rs28446116	9	98243385	G	A	0.0120633	0.00188543	1.57259e-10	Top	144	PTCH1	0	intronic
MDD	rs78027612	9	109089061	C	T	0.0227315	0.00381847	2.63182e-09	Top	145	RP11-308N19.1	0	ncRNA_intronic
MDD	rs1536428	9	119616042	A	G	0.00586003	0.00106848	4.14749e-08	Secondary	146	ASTN2	0	intronic
MDD	rs2418449	9	119731359	C	T	-0.0085914	0.00114811	7.2613e-14	Top	146	ASTN2	0	intronic
MDD	rs7019313	9	120625380	T	C	0.00608878	0.00106595	1.11618e-08	Top	147	RP11-281A20.2:RP11-281A20.1	0	ncRNA_intronic
MDD	rs1333908	9	122673299	T	G	-0.00753545	0.00106176	1.27393e-12	Top	148	RP11-360A18.2	24031	intergenic
MDD	rs10819036	9	127890913	C	T	-0.00714804	0.00113093	2.6076e-10	Top	149	SCAI	0	intronic
MDD	rs112535944	9	140278206	A	C	0.0122138	0.00151056	6.18593e-16	Top	150	EXD3	0	intronic
MDD	rs4442466	10	1803525	C	T	0.00584713	0.00104696	2.33865e-08	Top	151	ADARB2	23854	intergenic
MDD	rs11257952	10	12756713	C	A	0.00634627	0.00103842	9.87332e-10	Top	152	CAMK1D	0	intronic
MDD	rs7099380	10	18549016	G	A	-0.00591137	0.00103073	9.74255e-09	Top	153	CACNB2:RP11-109I13.2	0	ncRNA_intronic
SCZ	rs7099380	10	18549016	G	A	-0.0233527	0.00404564	7.81937e-09	Secondary	154	CACNB2:RP11-109I13.2	0	ncRNA_intronic
SCZ	rs6482437	10	18726326	A	C	-0.043267	0.00638456	1.22845e-11	Top	154	CACNB2	0	intronic
MDD	rs4948485	10	63646409	A	G	0.00613764	0.00110117	2.49307e-08	Top	155	ARID5B	14649	intergenic
MDD	rs12778915	10	77617557	G	A	-0.00609112	0.00110571	3.61323e-08	Top	156	C10orf11	0	intronic
MDD	rs11599236	10	106454672	C	T	-0.00832811	0.00104864	1.99268e-15	Top	157	SORCS3	0	intronic
MDD	rs2864034	10	106677341	A	C	-0.00923612	0.00125555	1.8919e-13	Secondary	157	SORCS3	0	intronic
MDD	rs12774894	10	107448020	G	A	-0.00758337	0.00132438	1.02838e-08	Secondary	157	YWHAZP5	1210	intergenic
BIP	rs4595478	10	111800145	T	C	0.013906	0.00215444	1.08513e-10	Top	158	ADD3	0	intronic
MDD	rs74894820	10	114952447	C	A	0.0235461	0.00367455	1.47548e-10	Top	159	TCF7L2	25009	intergenic
MDD	rs3808964	10	125426627	G	T	0.0060862	0.00107104	1.32725e-08	Top	160	GPR26	0	intronic
MDD	rs7083196	10	134954751	C	T	0.00652847	0.00105661	6.46302e-10	Top	161	RPL5P28	3364	intergenic
MDD	rs72847389	11	371494	T	C	-0.0098788	0.00180825	4.67666e-08	Top	162	B4GALNT4	0	intronic
MDD	rs61881745	11	16291213	C	T	0.00835351	0.00144516	7.45594e-09	Top	163	SOX6	0	intronic
MDD	rs7127383	11	28591587	C	T	-0.00836367	0.00105666	2.46925e-15	Top	164	RP11-22P4.1	42998	intergenic
PTSD	rs7942417	11	28656234	A	C	-0.0091895	0.00134299	7.77778e-12	Top	165	RP11-960D24.1	44495	intergenic
MDD	rs326740	11	29710982	C	A	0.00716987	0.0012342	6.27212e-09	Top	166	HNRNPRP2	19806	intergenic
MDD	rs608293	11	31808280	C	T	0.00802806	0.00142554	1.78575e-08	Top	167	PAX6:Z83307.3	0	ncRNA_exonic
MDD	rs145678014	11	32927778	T	G	-0.0187382	0.00258499	4.20349e-13	Top	168	QSER1	0	intronic
MDD	rs76400970	11	46231891	T	C	0.0100793	0.00162291	5.2779e-10	Top	169	RP11-702F3.4	3480	intergenic
MDD	rs76416526	11	48239731	T	C	0.012374	0.00185809	2.74743e-11	Top	170	OR4B1	416	downstream
MDD	rs11040291	11	49248150	T	C	0.0102265	0.00175681	5.84784e-09	Secondary	170	FOLH1	17927	intergenic
MDD	rs9420	11	57510294	A	G	0.00801387	0.00109053	2.00321e-13	Top	171	TMX2-CTNND1:C11orf31:RP11-691N7.6	0	intronic
PTSD	rs641325	11	57681828	T	G	0.010823	0.00137735	3.90898e-15	Top	172	OR5AZ1P	2940	intergenic
MDD	rs198464	11	61521621	A	G	-0.00590317	0.00102821	9.39935e-09	Secondary	173	RP11-467L20.10:MYRF	0	ncRNA_exonic
MDD	rs174584	11	61610750	A	G	0.00679261	0.00106543	1.82398e-10	Top	173	FADS2	0	intronic
MDD	rs1807304	11	63859751	G	A	-0.00771022	0.00117891	6.14654e-11	Top	174	MACROD1:RP11-21A7A.2	0	ncRNA_intronic
BIP	rs475805	11	65848738	G	A	-0.0123065	0.0020376	1.54412e-09	Top	175	PACS1	0	intronic
MDD	rs7930907	11	73309421	A	G	0.00751411	0.00134455	2.28978e-08	Top	176	FAM168A	186	upstream
MDD	rs511740	11	83335034	T	C	-0.00608879	0.00107856	1.64904e-08	Top	177	DLG2	0	intronic
MDD	rs3862367	11	88529456	T	C	-0.00745822	0.00116138	1.34624e-10	Top	178	GRM5	0	intronic
PTSD	rs7106434	11	112860579	T	C	0.00959696	0.00131531	2.95722e-13	Top	179	NCAM1	0	intronic
MDD	rs1836798	11	112931625	G	A	0.00873246	0.00133705	6.52633e-11	Secondary	180	NCAM1	0	intronic
MDD	rs2303378	11	113111665	A	G	-0.00656013	0.00118708	3.27106e-08	Secondary	180	NCAM1	0	intronic
MDD	rs45519937	11	113194884	G	A	-0.0159849	0.00258378	6.1455e-10	Secondary	180	TTC12	0	intronic
MDD	rs2186800	11	113242860	G	A	0.00743109	0.00103598	7.33705e-13	Secondary	180	TTC12	0	intronic
MDD	rs11601054	11	113336172	A	G	-0.0120956	0.00114132	3.0485e-26	Top	180	DRD2	0	intronic
MDD	rs78169211	11	113392656	A	G	-0.0144833	0.0025324	1.07035e-08	Secondary	180	DRD2	46242	intergenic
MDD	rs7125588	11	113436072	G	A	-0.00718837	0.00104226	5.3149e-12	Secondary	180	DRD2	89658	intergenic
MDD	rs7940164	11	113451765	G	T	0.00783381	0.00109065	6.83564e-13	Secondary	180	DRD2	105351	intergenic
SCZ	rs3016386	11	132572282	G	A	0.0226605	0.00402734	1.83738e-08	Top	181	OPCML	0	intronic
MDD	rs329663	11	133754543	G	A	-0.00604009	0.00102887	4.34243e-09	Secondary	182	MIR4697	13855	intergenic
MDD	rs612823	11	133834104	C	T	-0.00667842	0.00104795	1.85539e-10	Top	182	IGSF9B	7223	intergenic
SCZ	rs7112912	11	134246900	C	T	0.0236252	0.004032	4.64452e-09	Secondary	183	GLB1L2	0	intronic
SCZ	rs893949	11	134296384	C	T	0.0275332	0.00404125	9.5564e-12	Top	183	RP11-627G23.1	9982	intergenic
MDD	rs2238052	12	2307296	A	G	0.00650283	0.00105672	7.56449e-10	Top	184	CACNA1C	0	intronic
SCZ	rs1860002	12	2413803	C	T	0.0378867	0.00404194	7.0238e-21	Top	185	CACNA1C	0	intronic
MDD	rs78120929	12	24139063	C	T	-0.0105539	0.00163363	1.04432e-10	Secondary	186	SOX5	35096	intergenic
MDD	rs6487370	12	24170368	T	C	-0.00792071	0.00107808	2.02668e-13	Top	186	SOX5	66401	intergenic
MDD	rs80231107	12	24194300	T	C	-0.0240137	0.0038965	7.143e-10	Secondary	186	SOX5	90333	intergenic
MDD	rs11612004	12	39204282	A	G	-0.00612672	0.00103598	3.33981e-09	Top	187	CPNE8	0	intronic
MDD	rs1086490	12	40382120	G	A	-0.00900173	0.0015412	5.19753e-09	Top	187	SLC2A13	0	intronic
SCZ	rs324017	12	57487814	A	C	-0.0296031	0.00443729	2.53292e-11	Top	188	NAB2	0	intronic
MDD	rs11561358	12	60344272	G	A	-0.00576051	0.0010514	4.28008e-08	Secondary	189	AC091517.1	76279	intergenic
MDD	rs12582031	12	61059081	C	T	-0.00689561	0.00121758	1.48421e-08	Top	189	RP11-154D9.1	246006	intergenic
MDD	rs11835419	12	84585161	A	C	0.0068065	0.00116994	5.96211e-09	Top	190	SNORA3	7933	intergenic
ADHD	rs12819667	12	89763529	C	T	0.0180774	0.00304543	2.92203e-09	Top	191	RP11-1109F11.3	450	downstream
SCZ	rs6538539	12	95195293	G	T	0.0258241	0.00404643	1.7485e-10	Top	192	KRT19P2	32629	intergenic
MDD	rs7135240	12	103535020	A	G	0.00693742	0.00119363	6.1711e-09	Top	193	RP11-328J6.1	0	ncRNA_intronic
SCZ	rs10861176	12	104631552	G	A	-0.025048	0.00457335	4.32746e-08	Top	194	TXNRD1	0	intronic
MDD	rs61943397	12	118828801	G	A	0.00832018	0.00143548	6.78801e-09	Top	195	SUDS3	0	exonic
MDD	rs2283367	12	120802968	A	C	0.00872161	0.00159659	4.69092e-08	Secondary	196	MSI1	0	intronic
MDD	rs494632	12	121189116	T	C	0.00664452	0.00103794	1.53703e-10	Top	196	RP11-173P15.7	0	ncRNA_intronic
SCZ	rs1716180	12	123682081	G	A	0.0338126	0.00463154	2.86674e-13	Top	197	MPHOSPH9	0	intronic
MDD	rs1716182	12	123686127	A	C	-0.00745477	0.00127995	5.73675e-09	Top	198	MPHOSPH9	0	intronic
BIP	rs12584829	13	54028935	T	G	0.00945602	0.00167302	1.58527e-08	Top	199	AL450423.1	86843	intergenic
MDD	rs1373285	13	54048078	A	G	0.00854059	0.00108399	3.30433e-15	Top	200	AL450423.1	105986	intergenic
MDD	rs9538492	13	60228658	C	T	-0.00785439	0.00115863	1.21004e-11	Top	201	DIAPH3	11058	intergenic
MDD	rs61956694	13	66596810	C	T	0.00780323	0.00135984	9.56003e-09	Top	202	MIR548X2	56248	intergenic
MDD	rs9540742	13	66988586	T	G	0.00586312	0.00106002	3.18151e-08	Secondary	202	PCDH9	0	intronic
MDD	rs7995526	13	67596668	C	T	0.0104642	0.00169781	7.12327e-10	Top	203	PCDH9	0	intronic
MDD	rs4097309	13	67806364	G	T	-0.00595023	0.00108726	4.43263e-08	Secondary	203	PCDH9	1895	intergenic
BIP	rs314690	13	80008957	T	C	-0.0111534	0.00170975	6.87297e-11	Top	204	RBM26-AS1	10493	intergenic
MDD	rs314690	13	80008957	T	C	-0.00661951	0.00109172	1.33283e-09	Top	205	RBM26-AS1	10493	intergenic
MDD	rs504122	13	80911525	A	G	-0.00700801	0.00107953	8.48581e-11	Top	206	SPRY2	0	exonic
MDD	rs9301872	13	94012298	C	T	0.00785647	0.00124708	2.9787e-10	Top	207	GPC6	0	intronic
MDD	rs17100626	14	33772933	A	G	-0.00666787	0.00111159	1.99141e-09	Top	208	NPAS3	0	intronic
MDD	rs1950829	14	42097937	A	G	0.00773974	0.00102636	4.66393e-14	Top	209	LRFN5	0	intronic
MDD	rs7147873	14	47275276	T	C	0.00582909	0.00103195	1.61757e-08	Top	210	MDGA2	33549	intergenic
MDD	rs10142766	14	64780454	A	G	-0.00562963	0.00103112	4.76926e-08	Top	211	ESR2	0	intronic
SCZ	rs2190864	14	72416219	T	C	0.0295174	0.00409081	5.37168e-13	Top	212	RGS6	0	intronic
MDD	rs7152906	14	75125540	T	C	-0.00700224	0.00103544	1.35556e-11	Secondary	213	AREL1	0	intronic
MDD	rs17183201	14	75288697	G	T	0.0136724	0.00198151	5.19971e-12	Top	213	YLPM1	0	UTR3
MDD	rs7144406	14	98659847	G	A	0.00731046	0.00129274	1.55851e-08	Top	214	RP11-61O1.1	0	ncRNA_intronic
BIP	rs2693698	14	99719219	A	G	-0.00912598	0.0015833	8.21918e-09	Top	215	BCL11B	0	intronic
MDD	rs9671376	14	103370163	T	C	0.00713793	0.00123131	6.75077e-09	Secondary	216	TRAF3	0	intronic
MDD	rs2756119	14	104001517	A	G	-0.0076655	0.00106329	5.62762e-13	Top	216	TRMT61A	0	UTR3
MDD	rs113644913	14	104395926	A	G	0.00951612	0.0016916	1.84938e-08	Secondary	216	TDRD9	0	intronic
MDD	rs12898464	15	29853387	C	T	0.0103509	0.0016964	1.04954e-09	Top	217	FAM189A1	0	intronic
MDD	rs72727394	15	38847022	T	C	0.00840477	0.00129525	8.64456e-11	Top	218	RASGRP1	0	intronic
MDD	rs962949	15	47685378	G	A	0.0079218	0.00110033	6.04521e-13	Top	219	SEMA6D:CTD-2050N2.1	0	ncRNA_intronic
SCZ	rs2414718	15	61863133	G	A	-0.0290031	0.00408361	1.2267e-12	Top	220	RP11-507B12.2	0	ncRNA_intronic
MDD	rs74927570	15	63802297	G	T	0.00728336	0.0013029	2.2691e-08	Top	221	USP3	0	intronic
MDD	rs7174069	15	66393606	T	C	0.00912237	0.00130655	2.90994e-12	Top	222	MEGF11	0	intronic
MDD	rs2084851	15	74171368	A	G	-0.00619424	0.00102918	1.75906e-09	Top	223	TBC1D21	0	intronic
MDD	rs11072674	15	78081658	G	A	-0.00658624	0.00103843	2.2611e-10	Top	224	LINGO1	0	intronic
SCZ	rs4779050	15	83368738	T	G	0.0264973	0.00417745	2.25444e-10	Top	225	AP3B2	0	intronic
BIP	rs4702	15	91426560	G	A	0.00979595	0.00160003	9.21996e-10	Top	226	FURIN	0	UTR3
MDD	rs4702	15	91426560	G	A	0.00802206	0.00104262	1.42427e-14	Top	227	FURIN	0	UTR3
SCZ	rs4702	15	91426560	G	A	0.037275	0.00405626	3.94656e-20	Top	228	FURIN	0	UTR3
MDD	rs35625885	15	96957969	G	A	0.0097872	0.00158493	6.60911e-10	Top	229	RP11-522B15.4	9549	intergenic
MDD	rs17219976	16	6328922	A	G	0.00869505	0.00141428	7.84418e-10	Top	230	RP11-420N3.2:RBFOX1	0	ncRNA_intronic
MDD	rs9925175	16	18048272	C	T	-0.00658714	0.00110849	2.80845e-09	Top	231	CTA-481E9.4	0	ncRNA_intronic
MDD	rs2369818	16	21614009	T	C	0.00664167	0.00104536	2.10538e-10	Top	232	METTL9	0	intronic
PTSD	rs74446154	16	49624547	A	G	0.0204095	0.00365748	2.40239e-08	Top	233	ZNF423	0	intronic
MDD	rs2617842	16	56388481	A	G	0.00571755	0.00104696	4.73154e-08	Top	234	GNAO1	0	intronic
MDD	rs28711200	16	60730282	T	G	0.00668877	0.00106977	4.03851e-10	Top	235	GNPATP	39728	intergenic
MDD	rs11639885	16	77119543	A	G	-0.0107403	0.0019036	1.67958e-08	Top	236	MON1B	105188	intergenic
SCZ	rs4575535	16	89559297	A	G	-0.024928	0.00441076	1.58935e-08	Top	237	SPG7:RP11-104N10.1	0	ncRNA_intronic
BIP	rs9896486	17	1252843	T	G	0.00884474	0.00160781	3.77375e-08	Top	238	YWHAE	0	intronic
MDD	rs9908995	17	8087353	G	A	-0.0060591	0.00106327	1.20846e-08	Top	239	RP11-599B13.7	1222	intergenic
MDD	rs400060	17	31541991	A	G	-0.00762429	0.00116139	5.20946e-11	Top	240	ASIC2	0	intronic
BIP	rs228768	17	42191893	G	T	0.0105133	0.00170513	7.01796e-10	Top	241	HDAC5	0	intronic
MDD	rs8081856	17	65845918	G	A	0.00799141	0.00127582	3.7579e-10	Top	242	BPTF	0	intronic
MDD	rs62075210	17	77810623	T	C	-0.00871738	0.00144502	1.61221e-09	Top	243	CBX4	0	intronic
MDD	rs9964679	18	26569901	A	G	0.00746537	0.00117335	1.98611e-10	Top	244	RNU6-408P	58682	intergenic
SCZ	rs9304548	18	27500959	C	A	0.0256669	0.00463762	3.1213e-08	Top	245	RP11-784B15.1	372752	intergenic
MDD	rs1493915	18	31377582	A	C	0.0074477	0.00104418	9.84913e-13	Top	246	ASXL3	46425	intergenic
MDD	rs11877758	18	35138110	G	T	0.00816486	0.00112274	3.53463e-13	Top	247	CELF4	0	intronic
MDD	rs62081488	18	35169974	T	C	0.0137211	0.00251163	4.68052e-08	Secondary	247	CELF4	23973	intergenic
MDD	rs72893910	18	39305679	G	A	-0.0117891	0.00168111	2.33778e-12	Top	248	RP11-188I24.1	63447	intergenic
MDD	rs1835711	18	50350050	G	A	-0.00881524	0.00152593	7.6066e-09	Secondary	249	DCC	0	intronic
ADHD	rs7506904	18	50625779	G	A	-0.0174898	0.00312838	2.26184e-08	Top	249	DCC	0	intronic
MDD	rs17488531	18	50754996	A	G	0.00951017	0.00102949	2.51737e-20	Top	249	DCC	0	intronic
MDD	rs72925321	18	50807202	A	G	-0.0123386	0.00211217	5.16792e-09	Secondary	249	DCC	0	intronic
MDD	rs11083028	18	51446040	C	T	-0.00626405	0.00103686	1.52808e-09	Secondary	249	AC090666.1	166915	intergenic
MDD	rs35509548	18	52472408	G	A	-0.00975373	0.0011685	6.99026e-17	Secondary	250	RAB27B	0	intronic
MDD	rs12954483	18	52734527	A	G	-0.0101469	0.00172461	4.01484e-09	Secondary	250	CTD-2171N6.1	38607	intergenic
MDD	rs55943003	18	52754086	A	G	0.00963823	0.0012276	4.11719e-15	Secondary	250	CTD-2171N6.1	19048	intergenic
MDD	rs73487020	18	52903600	G	T	0.00984582	0.00174257	1.60286e-08	Secondary	250	TCF4	0	intronic
MDD	rs12958048	18	53101598	A	G	0.00944165	0.00110959	1.75181e-17	Top	250	TCF4	0	intronic
MDD	rs1452787	18	53207207	G	A	0.0081937	0.00114418	7.99855e-13	Secondary	250	TCF4	0	intronic
MDD	rs1319637	18	53207325	G	A	-0.00756614	0.00134455	1.83105e-08	Secondary	250	TCF4	0	intronic
MDD	rs4799088	18	77573548	G	A	0.00739494	0.00113676	7.75504e-11	Top	251	RP11-154H12.3	0	ncRNA_intronic
MDD	rs2111530	19	31891006	G	A	0.00593214	0.00104624	1.42827e-08	Top	252	AC007796.1	0	ncRNA_intronic
ADHD	rs6082363	20	21250843	T	C	0.0226632	0.00332893	9.89898e-12	Top	253	ZNF877P	3739	intergenic
MDD	rs875519	20	31091235	C	T	0.00604502	0.00109142	3.04793e-08	Top	254	C20orf112	0	intronic
MDD	rs198486	20	36276513	A	G	0.0062918	0.00111773	1.81146e-08	Top	255	LINC00489	24991	intergenic
SCZ	rs4812325	20	37485458	G	A	-0.0324812	0.00413993	4.30055e-15	Top	256	PPP1R16B	0	intronic
BIP	rs2143943	20	43766067	G	T	0.00996644	0.00163773	1.16121e-09	Top	257	WFDC12	12960	intergenic
MDD	rs6131010	20	44724305	A	G	0.00978462	0.00116849	5.58351e-17	Top	258	RPL13P2	3851	intergenic
MDD	rs6063085	20	45840459	C	A	-0.00717799	0.00110602	8.58864e-11	Top	259	ZMYND8	0	intronic
MDD	rs3091566	20	45854487	C	T	0.00780972	0.00137922	1.49247e-08	Secondary	259	ZMYND8	0	intronic
MDD	rs13039441	20	51203430	A	C	-0.00842156	0.00132968	2.39632e-10	Top	260	RP4-723E3.1	0	ncRNA_intronic
MDD	rs8129315	21	46498863	A	G	-0.00691228	0.00110849	4.49599e-10	Top	261	ADARB1	0	intronic
SCZ	rs5995756	22	40000313	T	C	0.0263139	0.00405627	8.74355e-11	Top	262	CACNA1I	0	intronic
MDD	rs13056300	22	41408754	C	T	0.00934011	0.00116405	1.02526e-15	Top	263	Y_RNA	32746	intergenic
MDD	rs7292297	22	46458123	G	T	-0.00740272	0.00102965	6.50006e-13	Top	264	FLJ27365	0	intronic
SCZ	rs713692	22	51109735	G	A	-0.0254577	0.00437964	6.1458e-09	Top	265	Y_RNA	1405	intergenic
Trait: Associated trait; SNP: Single-nucleotide polymorphism; Chr: Chromosome; Pos: Position; EA: Effect allele; OA: Other allele; Beta: Estimated effect size; SE: Standard error; P: P-value; Signal type: Type of independent signal in the corresponding MTAG; Genomic locus: Locus identifier; Gene: Mapped gene; Distance: Distance between SNP and mapped gene; Function: SNP functional annotation; AD:…

## Sheet: Supplementary Data 5
Supplementary Data 5. AD-related association analysis across all psychiatric disorders (MTAG results)
MTAG	SNP	Chr	Pos	EA	OA	Gene	AD_Beta	AD_P	ADHD_Beta	ADHD_P	BIP_Beta	BIP_P	MDD_Beta	MDD_P	PTSD_Beta	PTSD_P	SCZ_Beta	SCZ_P	Genomic Locus	PSY_GWS_assoc
AD-BIP	rs4575098	1	161155392	A	G	ADAMTS4	0.0173982	5.11591e-12	-0.0051987	0.143733	0.00783167	2.52182e-05	0.000919516	0.437213	0.00186125	0.218313	0.0122774	0.00962056	1	no
AD-SCZ	rs4575098	1	161155392	A	G	ADAMTS4	0.0159172	1.12327e-10	-0.0051987	0.143733	0.00783167	2.52182e-05	0.000919516	0.437213	0.00186125	0.218313	0.0122774	0.00962056	1	no
AD-ADHD	rs2093760	1	207786828	A	G	CR1	0.021021	2.52533e-16	0.00612768	0.114829	-0.000382015	0.847733	-0.000794014	0.54065	0.00189403	0.235501	0.000635389	0.900694	2	no
AD-BIP	rs2093760	1	207786828	A	G	CR1	0.0217297	5.48029e-16	0.00612768	0.114829	-0.000382015	0.847733	-0.000794014	0.54065	0.00189403	0.235501	0.000635389	0.900694	2	no
AD-PTSD	rs2093760	1	207786828	A	G	CR1	0.0158433	1.58847e-12	0.00612768	0.114829	-0.000382015	0.847733	-0.000794014	0.54065	0.00189403	0.235501	0.000635389	0.900694	2	no
AD-SCZ	rs2093760	1	207786828	A	G	CR1	0.0211216	8.8992e-16	0.00612768	0.114829	-0.000382015	0.847733	-0.000794014	0.54065	0.00189403	0.235501	0.000635389	0.900694	2	no
AD-MDD	rs4562624	1	207685965	A	C	CR1	0.011526	3.30659e-08	0.00525958	0.184311	-0.00135881	0.52319	-0.000243003	0.86554			-0.000722939	0.888662	2	no
AD-MDD	rs13383529	2	22650358	T	C	AC068490.2:AC096570.2	0.00873947	1.37866e-08	0.00104133	0.730696	0.00696535	1.03714e-05	0.00720019	3.81264e-12	0.00530266	5.39335e-05	0.0242036	1.94578e-09	3	yes
AD-PTSD	rs13399760	2	124960421	G	A	CNTNAP5	-0.0110074	1.27443e-08	-0.00521071	0.116056	-0.00163396	0.347063	-0.00649144	7.98755e-09	-0.00830125	2.62591e-09	-0.00606163	0.169774	4	yes
AD-ADHD	rs4663105	2	127891427	C	A	BIN1	0.0251515	8.81701e-34	0.000827101	0.790134	0.00329356	0.0396815	0.000365083	0.728365	0.000909135	0.494555	0.00445084	0.276947	5	no
AD-BIP	rs4663105	2	127891427	C	A	BIN1	0.0289966	1.01584e-40	0.000827101	0.790134	0.00329356	0.0396815	0.000365083	0.728365	0.000909135	0.494555	0.00445084	0.276947	5	no
AD-MDD	rs4663105	2	127891427	C	A	BIN1	0.01441	4.7192e-20	0.000827101	0.790134	0.00329356	0.0396815	0.000365083	0.728365	0.000909135	0.494555	0.00445084	0.276947	5	no
AD-PTSD	rs4663105	2	127891427	C	A	BIN1	0.0191919	5.26877e-26	0.000827101	0.790134	0.00329356	0.0396815	0.000365083	0.728365	0.000909135	0.494555	0.00445084	0.276947	5	no
AD-SCZ	rs4663105	2	127891427	C	A	BIN1	0.0274239	3.89e-38	0.000827101	0.790134	0.00329356	0.0396815	0.000365083	0.728365	0.000909135	0.494555	0.00445084	0.276947	5	no
AD-BIP	rs28459768	2	234069512	C	A	INPP5D	0.0120612	1.43568e-08	0.00140867	0.643571	0.00125217	0.427926	0.00102685	0.317127	0.00141072	0.270656	0.00454106	0.259495	6	no
AD-SCZ	rs28459768	2	234069512	C	A	INPP5D	0.011833	1.33433e-08	0.00140867	0.643571	0.00125217	0.427926	0.00102685	0.317127	0.00141072	0.270656	0.00454106	0.259495	6	no
AD-ADHD	rs7558417	2	234075264	T	C	INPP5D	0.0126004	6.23788e-09	0.0116931	0.0238342	0.00176387	0.266439	0.00156548	0.188892	0.00143606	0.266433	0.00531685	0.18886	6	no
AD-MDD	rs112669807	3	71806435	T	C	GPR27	0.0160362	9.2713e-09	0.0141702	0.00793428	0.00114417	0.678776	0.0110929	1.99145e-10	0.0049974	0.0154587	-0.00722469	0.299701	6	yes
AD-BIP	rs359539	3	155282432	A	G	PLCH1	-0.0134995	3.90151e-09	-0.00580336	0.086578	-0.00712464	4.49414e-05	-0.000664403	0.553999	-0.00256273	0.0747664	-0.00608033	0.168042	7	no
AD-SCZ	rs6890748	5	153688100	A	G	GALNT10	0.0116676	2.88488e-08	0.0011001	0.717996	-0.00445967	0.00506467	-0.000857477	0.430267	0.000574045	0.66489	0.0148367	0.000265302	8	no
AD-MDD	rs7712317	5	153246661	C	T	AC091962.3	-0.0121813	5.01166e-09	-0.00748642	0.0611069	-0.0026634	0.210022	-0.00941138	2.69591e-09			-0.00485507	0.366189	8	yes
AD-BIP	rs9381563	6	47432637	C	T	AL355353.1	0.013227	2.59443e-09	-0.00209056	0.520012	0.000782432	0.634062	0.000687833	0.531583	0.00162352	0.239699	-0.00291317	0.488456	9	no
AD-SCZ	rs9381563	6	47432637	C	T	AL355353.1	0.0120515	2.97257e-08	-0.00209056	0.520012	0.000782432	0.634062	0.000687833	0.531583	0.00162352	0.239699	-0.00291317	0.488456	9	no
AD-ADHD	rs1859788	7	99971834	A	G	PILRA	-0.0158516	2.32439e-13	-0.00448571	0.166762	0.00612522	0.00031295	0.00229209	0.0390306	0.0016978	0.220992	0.00508759	0.243403	10	no
AD-BIP	rs1859788	7	99971834	A	G	PILRA	-0.0144672	1.60983e-10	-0.00448571	0.166762	0.00612522	0.00031295	0.00229209	0.0390306	0.0016978	0.220992	0.00508759	0.243403	10	no
AD-SCZ	rs1859788	7	99971834	A	G	PILRA	-0.0151803	7.19779e-12	-0.00448571	0.166762	0.00612522	0.00031295	0.00229209	0.0390306	0.0016978	0.220992	0.00508759	0.243403	10	no
AD-PTSD	rs2906657	7	99984089	C	T	PILRA	-0.0107087	2.54436e-08	-0.00384544	0.231783	0.0065256	0.00113618	0.00125417	0.333719	-6.00238e-05	0.966034	0.00339844	0.434219	10	no
AD-BIP	rs12703526	7	143107588	G	T	EPHA1-AS1	-0.0127855	2.01543e-09	-0.00723794	0.0172392	0.000139924	0.929367	-0.00106373	0.345426	-0.00271041	0.0346184	-0.00332163	0.409483	11	no
AD-ADHD	rs7810606	7	143108158	T	C	EPHA1-AS1	-0.0133447	6.03712e-11	-0.00700018	0.0212602			-0.00138634	0.21883	-0.0029541	0.0350759	-0.00337244	0.402355	11	no
AD-PTSD	rs7810606	7	143108158	T	C	EPHA1-AS1	-0.010928	1.99281e-09	-0.00700018	0.0212602			-0.00138634	0.21883	-0.0029541	0.0350759	-0.00337244	0.402355	11	no
AD-SCZ	rs7810606	7	143108158	T	C	EPHA1-AS1	-0.0129917	4.91908e-10	-0.00700018	0.0212602			-0.00138634	0.21883	-0.0029541	0.0350759	-0.00337244	0.402355	11	no
AD-BIP	rs117606656	8	27574166	G	T	MIR3622B	-0.0329474	2.58174e-08	0.000268274	0.972939	-0.00964949	0.0250467	-0.000112074	0.963626	4.84532e-06	0.998746	-0.00292723	0.783347	12	no
AD-ADHD	rs2322599	8	27211910	A	G	PTK2B	0.0127345	1.12801e-09	0.00219822	0.487206	0.000901892	0.582731	-0.00289045	0.00657068	0.00278069	0.0378145	0.00784464	0.0611555	12	no
AD-BIP	rs28834970	8	27195121	C	T	PTK2B	0.0141058	1.30235e-10	0.0017181	0.587603	0.0010375	0.527968	-0.00246848	0.0206445	0.00279273	0.0375453	0.00849787	0.0427811	12	no
AD-SCZ	rs28834970	8	27195121	C	T	PTK2B	0.014423	1.92813e-11	0.0017181	0.587603	0.0010375	0.527968	-0.00246848	0.0206445	0.00279273	0.0375453	0.00849787	0.0427811	12	no
AD-ADHD	rs4236673	8	27464929	A	G	CLU	-0.0162188	8.80415e-15	0.000304118	0.923694	0.000185312	0.908334	-0.00112699	0.282808	-0.00067328	0.607735	0.00771132	0.0606223	12	no
AD-BIP	rs4236673	8	27464929	A	G	CLU	-0.018041	1.29714e-16	0.000304118	0.923694	0.000185312	0.908334	-0.00112699	0.282808	-0.00067328	0.607735	0.00771132	0.0606223	12	no
AD-MDD	rs4236673	8	27464929	A	G	CLU	-0.0101224	1.60329e-10	0.000304118	0.923694	0.000185312	0.908334	-0.00112699	0.282808	-0.00067328	0.607735	0.00771132	0.0606223	12	no
AD-PTSD	rs4236673	8	27464929	A	G	CLU	-0.0124624	7.96307e-12	0.000304118	0.923694	0.000185312	0.908334	-0.00112699	0.282808	-0.00067328	0.607735	0.00771132	0.0606223	12	no
AD-SCZ	rs4236673	8	27464929	A	G	CLU	-0.0163281	2.04492e-14	0.000304118	0.923694	0.000185312	0.908334	-0.00112699	0.282808	-0.00067328	0.607735	0.00771132	0.0606223	12	no
AD-PTSD	rs755951	8	27226790	C	A	PTK2B	0.0118059	7.59912e-11	0.0012649	0.683129	0.00020836	0.89997	-0.00263083	0.0170213	0.00405285	0.00260567	0.00459837	0.263215	12	no
AD-MDD	rs3824488	9	98236664	T	C	PTCH1	0.0150381	2.91894e-08	0.0094994	0.0629814	0.00415104	0.124227	0.0103597	7.16288e-10	0.00604716	0.00444236	0.0130776	0.0568513	13	yes
AD-MDD	rs12775090	10	7450208	A	G	SFMBT2	0.0116177	8.36176e-09	0.0138463	0.000844665	0.000665683	0.755036	0.00758872	8.80488e-08	0.0048143	0.00724892	-0.00600485	0.265993	14	no
AD-BIP	rs11257238	10	11717397	C	T	RP11-138I18.2	0.0121307	4.11254e-08	0.00332325	0.293952	0.0015241	0.350417	0.000786697	0.456368	-0.000227683	0.863651	-0.00662991	0.111889	15	no
AD-PTSD	rs11824734	11	60076693	A	C	MS4A4A	-0.0101299	3.87767e-08	-0.000131974	0.966523	-0.00113597	0.484668	-0.00149837	0.162632	-5.55181e-05	0.966945	0.000741527	0.85919	16	no
AD-ADHD	rs1582763	11	60021948	A	G	MS4A4E	-0.0142333	1.73208e-11	0.00101524	0.74651	-0.000804904	0.619961	-0.00118202	0.266112	0.000938996	0.481725	-0.00125029	0.764456	16	no
AD-SCZ	rs1582763	11	60021948	A	C	MS4A4E	-0.0157446	3.6544e-13	0.00101524	0.74651	-0.000804904	0.619961	-0.00118202	0.266112	0.000938996	0.481725	-0.00125029	0.764456	16	no
AD-BIP	rs2081545	11	59958380	A	C	MS4A6A	-0.0165301	3.46982e-14	0.00197867	0.521138	-0.00144036	0.369247	-0.00134832	0.200015	0.000936646	0.477361	0.000304088	0.941172	16	no
AD-MDD	rs2081545	11	59958380	A	C	MS4A6A	-0.00922563	5.40428e-09	0.00197867	0.521138	-0.00144036	0.369247	-0.00134832	0.200015	0.000936646	0.477361	0.000304088	0.941172	16	no
AD-BIP	rs10792832	11	85867875	A	G	RNU6-560P	-0.0172895	3.87432e-15	-0.000704252	0.821889	0.000625316	0.702023	-0.000924067	0.385719	-0.00172218	0.196746	0.00669796	0.10968	17	no
AD-SCZ	rs10792832	11	85867875	A	G	RNU6-560P	-0.0159034	1.55537e-13	-0.000704252	0.821889	0.000625316	0.702023	-0.000924067	0.385719	-0.00172218	0.196746	0.00669796	0.10968	17	no
AD-MDD	rs11234556	11	85849411	T	C	RNU6-560P	-0.010331	1.62853e-11	-0.00552971	0.0674732	-0.000196291	0.90101	-0.00254481	0.0132816	-0.003428	0.00743211	0.00755961	0.060485	17	no
AD-PTSD	rs11234556	11	85849411	T	C	RNU6-560P	-0.0132455	6.16394e-14	-0.00552971	0.0674732	-0.000196291	0.90101	-0.00254481	0.0132816	-0.003428	0.00743211	0.00755961	0.060485	17	no
AD-ADHD	rs4944560	11	85845045	A	G	RNU6-560P	-0.0162886	1.03816e-15	-0.00862785	0.0044509	-0.000205068	0.897151	-0.00196418	0.0559345	-0.00346857	0.00689569	0.00543742	0.178468	17	no
AD-ADHD	rs11218343	11	121435587	C	T	SORL1	-0.0306801	4.41992e-10	-0.00763701	0.311005	-0.0113025	0.00717628	-0.00462096	0.102213	-0.00294938	0.371354	-0.0146533	0.153834	18	no
AD-BIP	rs11218343	11	121435587	C	T	SORL1	-0.0358255	3.56898e-12	-0.00763701	0.311005	-0.0113025	0.00717628	-0.00462096	0.102213	-0.00294938	0.371354	-0.0146533	0.153834	18	no
AD-SCZ	rs11218343	11	121435587	C	T	SORL1	-0.0330045	5.57148e-11	-0.00763701	0.311005	-0.0113025	0.00717628	-0.00462096	0.102213	-0.00294938	0.371354	-0.0146533	0.153834	18	no
AD-ADHD	rs12590654	14	92938855	A	G	SLC24A4	-0.0128703	2.45124e-09	-0.00400606	0.213702	0.00276288	0.107276	-0.000442164	0.685375	0.00117402	0.387678	0.000664988	0.875855	19	no
AD-SCZ	rs12590654	14	92938855	A	G	SLC24A4	-0.0126835	9.23076e-09	-0.00400606	0.213702	0.00276288	0.107276	-0.000442164	0.685375	0.00117402	0.387678	0.000664988	0.875855	19	no
AD-BIP	rs8008388	14	92936690	G	A	SLC24A4	0.0143999	1.0331e-08	0.00422683	0.270594	0.000751472	0.697981	0.0015547	0.214833	-0.00122692	0.440946	-0.00790178	0.111195	19	no
AD-ADHD	rs2555356	15	59016431	G	T	ADAM10	-0.012775	9.71846e-09	-0.00853477	0.113361	-0.00544654	0.00127832	-0.00140434	0.260201	-0.00437661	0.00112977	-0.020664	1.36929e-06	20	no
AD-BIP	rs442495	15	59022615	C	T	ADAM10	-0.0142447	1.22225e-10	-0.00260885	0.410853	-0.00596162	0.000628084	-0.00139533	0.201091	-0.00486102	0.000429269	-0.0206558	1.40847e-06	20	no
AD-PTSD	rs442495	15	59022615	C	T	ADAM10	-0.0116298	3.88181e-10	-0.00260885	0.410853	-0.00596162	0.000628084	-0.00139533	0.201091	-0.00486102	0.000429269	-0.0206558	1.40847e-06	20	no
AD-SCZ	rs442495	15	59022615	C	T	ADAM10	-0.0146947	1.09025e-11	-0.00260885	0.410853	-0.00596162	0.000628084	-0.00139533	0.201091	-0.00486102	0.000429269	-0.0206558	1.40847e-06	20	no
AD-SCZ	rs3814877	16	30042677	T	G	FAM57B	-0.0127747	1.93994e-09	-0.000212292	0.945793	-0.00679536	2.62056e-05	-0.00395422	0.000160093	-0.0033494	0.0103338	-0.0264199	1.46678e-10	21	yes
AD-MDD	rs55766044	16	31117698	T	C	BCKDK	-0.00953402	2.35383e-08	-0.00128116	0.703901	0.000552107	0.754518	-0.00455947	6.82559e-05	-0.00180878	0.209409	-0.00276559	0.536978	22	no
AD-ADHD	rs35283920	16	70687195	T	C	IL34	0.0122372	2.20709e-08	0.00918517	0.00455856	-0.00106245	0.525851	0.00219721	0.0491194	0.00338395	0.0175591	-0.00112621	0.793826	23	no
AD-PTSD	rs4985551	16	70667279	T	C	IL34	0.0104855	3.04664e-08	0.00878846	0.00620361	-0.00161391	0.332628	0.00237628	0.0311909	0.00480971	0.000463342	0.000601465	0.888381	23	no
AD-SCZ	rs113260531	17	5138980	A	G	RP11-333E1.1	0.0172797	2.90372e-08	-0.00480125	0.285585	0.00255071	0.290027	-0.00223574	0.145524	-0.00117421	0.539157	5.7943e-05	0.992485	24	no
AD-BIP	rs75511804	17	5138304	T	C	RP11-333E1.1	0.0192764	3.2555e-09	-0.00498301	0.274128	0.0035805	0.150778	-0.00207235	0.178741	-0.000892898	0.648795	7.24268e-06	0.999064	24	no
AD-ADHD	rs28394864	17	47450775	A	G	RP11-81K2.1	0.0132406	8.24555e-11	0.0138473	4.94889e-06	0.00179338	0.256828	0.00301511	0.00370236	0.00300379	0.022344	0.00241334	0.549956	25	no
AD-BIP	rs28394864	17	47450775	A	G	RP11-81K2.1	0.0116447	4.73009e-08	0.0138473	4.94889e-06	0.00179338	0.256828	0.00301511	0.00370236	0.00300379	0.022344	0.00241334	0.549956	25	no
AD-SCZ	rs4311	17	61560763	T	C	ACE	-0.0120107	7.77237e-09	-0.000942198	0.757561	-0.00237116	0.133677	0.00159439	0.120943	-0.000949432	0.459614	-0.0157539	9.3525e-05	26	no
AD-MDD	rs12968702	18	52487062	C	T	RAB27B	-0.0127777	4.7253e-10	-0.00730424	0.0657714	-0.0047001	0.0252573	-0.00979498	1.0118e-14	-0.00548422	0.000768916	-0.00663385	0.196177	27	yes
AD-MDD	rs55943003	18	52754086	A	G	CTD-2171N6.1	0.0109975	1.03023e-09	0.0127021	0.000310784	0.00492096	0.00707008	0.00963823	4.11719e-15	0.00654629	2.44111e-05	0.0294516	4.42986e-10	27	yes
AD-BIP	rs12151021	19	1050874	A	G	ABCA7	0.0140922	6.58991e-10			0.00331459	0.0514041	-0.00171122	0.122874	-0.00103118	0.470333	-0.00143149	0.740525	28	no
AD-SCZ	rs12151021	19	1050874	A	G	ABCA7	0.0122691	3.94235e-08			0.00331459	0.0514041	-0.00171122	0.122874	-0.00103118	0.470333	-0.00143149	0.740525	28	no
AD-PTSD	rs10401176	19	45253491	T	C	BCL3	-0.0230403	6.29986e-18	-0.0066209	0.150364	0.00186062	0.449477	-1.563e-05	0.992015	-0.00109898	0.570697	-0.00799904	0.185896	29	no
AD-SCZ	rs10401176	19	45253491	T	C	BCL3	-0.0331224	1.73792e-26	-0.0066209	0.150364	0.00186062	0.449477	-1.563e-05	0.992015	-0.00109898	0.570697	-0.00799904	0.185896	29	no
AD-BIP	rs10407439	19	45341948	A	G	PVRL2	-0.0342115	6.22945e-49	0.00123807	0.712979	0.00120431	0.485806	-0.000644437	0.576406	-0.000635407	0.660172	-0.000816108	0.853784	29	no
AD-MDD	rs10407439	19	45341948	A	G	PVRL2	-0.0181731	6.19077e-27	0.00123807	0.712979	0.00120431	0.485806	-0.000644437	0.576406	-0.000635407	0.660172	-0.000816108	0.853784	29	no
AD-PTSD	rs10407439	19	45341948	A	G	PVRL2	-0.0235924	1.64928e-33	0.00123807	0.712979	0.00120431	0.485806	-0.000644437	0.576406	-0.000635407	0.660172	-0.000816108	0.853784	29	no
AD-SCZ	rs10407439	19	45341948	A	G	PVRL2	-0.0334168	1.03217e-48	0.00123807	0.712979	0.00120431	0.485806	-0.000644437	0.576406	-0.000635407	0.660172	-0.000816108	0.853784	29	no
AD-BIP	rs1081105	19	45412955	C	A	APOE	0.200624	2.8832e-201	0.0149776	0.0929569	0.00716179	0.146676	0.0122994	9.6724e-05	0.0172779	9.26816e-06	0.00757556	0.534798	29	no
AD-PTSD	rs1081105	19	45412955	C	A	APOE	0.144154	5.4605e-149	0.0149776	0.0929569	0.00716179	0.146676	0.0122994	9.6724e-05	0.0172779	9.26816e-06	0.00757556	0.534798	29	no
AD-SCZ	rs1081105	19	45412955	C	A	APOE	0.191699	6.8957e-192	0.0149776	0.0929569	0.00716179	0.146676	0.0122994	9.6724e-05	0.0172779	9.26816e-06	0.00757556	0.534798	29	no
AD-BIP	rs111740474	19	45223490	A	G	CTB-171A8.1	0.0946635	9.36296e-18			-0.00021178	0.977473	0.0118947	0.00868459			0.00239284	0.899412	29	no
AD-MDD	rs111740474	19	45223490	A	G	CTB-171A8.1	0.0557848	4.34225e-13			-0.00021178	0.977473	0.0118947	0.00868459			0.00239284	0.899412	29	no
AD-SCZ	rs111740474	19	45223490	A	G	CTB-171A8.1	0.0917002	2.21318e-17			-0.00021178	0.977473	0.0118947	0.00868459			0.00239284	0.899412	29	no
AD-BIP	rs112481437	19	45549135	A	G	CLASRP	0.0628579	7.57708e-16			0.00424434	0.423867	0.000957986	0.768996			0.00503175	0.706057	29	no
AD-MDD	rs112481437	19	45549135	A	G	CLASRP	0.0304109	3.39698e-08			0.00424434	0.423867	0.000957986	0.768996			0.00503175	0.706057	29	no
AD-SCZ	rs112481437	19	45549135	A	G	CLASRP	0.0592315	6.65313e-15			0.00424434	0.423867	0.000957986	0.768996			0.00503175	0.706057	29	no
AD-MDD	rs115881343	19	45403216	T	C	TOMM40	0.117661	1.7799e-123	0.0127273	0.140779	0.00738832	0.188355	0.0152085	3.1663e-05	0.017779	4.48922e-06	0.00994805	0.407055	29	no
AD-ADHD	rs1160984	19	45403924	T	C	TOMM40	-0.0356497	4.25505e-15	0.00334313	0.601634	-0.00403344	0.220078	-0.00143662	0.51254	0.000963132	0.733208	-0.00617534	0.480703	29	no
AD-BIP	rs1160984	19	45403924	T	C	TOMM40	-0.042197	6.18784e-19	0.00334313	0.601634	-0.00403344	0.220078	-0.00143662	0.51254	0.000963132	0.733208	-0.00617534	0.480703	29	no
AD-MDD	rs1160984	19	45403924	T	C	TOMM40	-0.0219546	1.89303e-10	0.00334313	0.601634	-0.00403344	0.220078	-0.00143662	0.51254	0.000963132	0.733208	-0.00617534	0.480703	29	no
AD-SCZ	rs1160984	19	45403924	T	C	TOMM40	-0.0400844	6.46916e-18	0.00334313	0.601634	-0.00403344	0.220078	-0.00143662	0.51254	0.000963132	0.733208	-0.00617534	0.480703	29	no
AD-ADHD	rs11666329	19	45354296	A	G	PVRL2	0.026153	2.30281e-37	0.000739604	0.809792	-0.0016899	0.288357	-0.00189022	0.0680942	0.00118414	0.367495	0.00380038	0.345774	29	no
AD-ADHD	rs11672748	19	45490192	G	A	CLPTM1	0.0186117	2.90144e-18	0.000530673	0.869121	0.00526702	0.001781	0.00293058	0.0106589	0.00407516	0.00270068	0.0111877	0.00919962	29	no
AD-BIP	rs11672748	19	45490192	G	A	CLPTM1	0.0223811	1.14139e-23	0.000530673	0.869121	0.00526702	0.001781	0.00293058	0.0106589	0.00407516	0.00270068	0.0111877	0.00919962	29	no
AD-PTSD	rs11672748	19	45490192	G	A	CLPTM1	0.0165455	7.10037e-19	0.000530673	0.869121	0.00526702	0.001781	0.00293058	0.0106589	0.00407516	0.00270068	0.0111877	0.00919962	29	no
AD-SCZ	rs11672748	19	45490192	G	A	CLPTM1	0.0214007	1.19857e-22	0.000530673	0.869121	0.00526702	0.001781	0.00293058	0.0106589	0.00407516	0.00270068	0.0111877	0.00919962	29	no
AD-BIP	rs117316645	19	45458212	A	G	CLPTM1	0.0523618	1.04987e-22	0.00598535	0.447316	0.00815027	0.0410801	0.00356982	0.169779	0.000984327	0.756409	0.0162207	0.102211	29	no
AD-ADHD	rs117612135	19	45504527	T	C	RELB	0.129171	3.17309e-40	0.0239152	0.323836			0.00143554	0.798068	0.00767696	0.231823	0.00648483	0.729338	29	no
AD-PTSD	rs117612135	19	45504527	T	C	RELB	0.0933389	1.14046e-29	0.0239152	0.323836			0.00143554	0.798068	0.00767696	0.231823	0.00648483	0.729338	29	no
AD-SCZ	rs117612135	19	45504527	T	C	RELB	0.123968	2.54913e-39	0.0239152	0.323836			0.00143554	0.798068	0.00767696	0.231823	0.00648483	0.729338	29	no
AD-ADHD	rs11881756	19	45220896	C	T	CTB-171A8.1	-0.0243197	3.00477e-13	-0.000896557	0.857719	0.00380114	0.138963	0.000131304	0.937219	0.00126199	0.542535	-0.000984074	0.880406	29	no
AD-BIP	rs11881756	19	45220896	C	T	CTB-171A8.1	-0.0256079	1.97462e-13	-0.000896557	0.857719	0.00380114	0.138963	0.000131304	0.937219	0.00126199	0.542535	-0.000984074	0.880406	29	no
AD-ADHD	rs12461065	19	45605308	T	C	MARK4:PPP1R37	0.0136207	3.97363e-11	-0.000641407	0.837433	0.00086169	0.600138	-0.00107125	0.302035	-0.000206267	0.876165	0.000213952	0.957727	29	no
AD-BIP	rs12461065	19	45605308	T	C	MARK4:PPP1R37	0.015662	3.6776e-13	-0.000641407	0.837433	0.00086169	0.600138	-0.00107125	0.302035	-0.000206267	0.876165	0.000213952	0.957727	29	no
AD-PTSD	rs12461065	19	45605308	T	C	MARK4:PPP1R37	0.0100552	2.50419e-08	-0.000641407	0.837433	0.00086169	0.600138	-0.00107125	0.302035	-0.000206267	0.876165	0.000213952	0.957727	29	no
AD-SCZ	rs12461065	19	45605308	T	C	MARK4:PPP1R37	0.0147402	2.44697e-12	-0.000641407	0.837433	0.00086169	0.600138	-0.00107125	0.302035	-0.000206267	0.876165	0.000213952	0.957727	29	no
AD-BIP	rs12461144	19	45723706	T	C	MARK4:EXOC3L2	0.0196551	2.41793e-11			0.00254662	0.298463	0.000219819	0.878324	-0.0017679	0.347517	0.00957304	0.100012	29	no
AD-ADHD	rs141864196	19	45405499	A	G	TOMM40	-0.0381843	2.3125e-08	-0.0031769	0.731264	0.00426949	0.421303	0.00384924	0.259834	0.00148524	0.725247	0.00251153	0.848598	29	no
AD-SCZ	rs141864196	19	45405499	A	G	TOMM40	-0.0396915	1.35633e-08	-0.0031769	0.731264	0.00426949	0.421303	0.00384924	0.259834	0.00148524	0.725247	0.00251153	0.848598	29	no
AD-ADHD	rs146275714	19	45365447	A	G	PVRL2	0.23119	8.65587e-60	-0.00143005	0.898168	0.00680949	0.252991	0.000906859	0.764093			0.0211234	0.131391	29	no
AD-ADHD	rs147188206	19	45552587	C	T	CLASRP	0.0705391	1.01541e-11	0.0122977	0.380325			0.00661102	0.117054			-0.0226438	0.261631	29	no
AD-MDD	rs147188206	19	45552587	C	T	CLASRP	0.0443721	1.37733e-08	0.0122977	0.380325			0.00661102	0.117054			-0.0226438	0.261631	29	no
AD-SCZ	rs147188206	19	45552587	C	T	CLASRP	0.0713584	4.05935e-11	0.0122977	0.380325			0.00661102	0.117054			-0.0226438	0.261631	29	no
AD-BIP	rs147711004	19	45337918	A	G	PVRL2	0.170299	5.0509e-138			0.00370713	0.425859	0.0017947	0.48364	0.00848264	0.0170838	0.019489	0.0752723	29	no
AD-MDD	rs147711004	19	45337918	A	G	PVRL2	0.0830665	5.49054e-67			0.00370713	0.425859	0.0017947	0.48364	0.00848264	0.0170838	0.019489	0.0752723	29	no
AD-PTSD	rs147711004	19	45337918	A	G	PVRL2	0.116415	5.5059e-95			0.00370713	0.425859	0.0017947	0.48364	0.00848264	0.0170838	0.019489	0.0752723	29	no
AD-SCZ	rs147711004	19	45337918	A	G	PVRL2	0.164301	2.1781e-135			0.00370713	0.425859	0.0017947	0.48364	0.00848264	0.0170838	0.019489	0.0752723	29	no
AD-ADHD	rs150639620	19	45381292	T	G	PVRL2	-0.0384347	4.30779e-18	-0.0166409	0.0170366	-0.00190123	0.595653	-0.00190357	0.415175	-0.00255501	0.369645	0.00111542	0.902108	29	no
AD-BIP	rs150639620	19	45381292	T	G	PVRL2	-0.0392602	2.35031e-17	-0.0166409	0.0170366	-0.00190123	0.595653	-0.00190357	0.415175	-0.00255501	0.369645	0.00111542	0.902108	29	no
AD-MDD	rs150639620	19	45381292	T	G	PVRL2	-0.0216113	2.14856e-10	-0.0166409	0.0170366	-0.00190123	0.595653	-0.00190357	0.415175	-0.00255501	0.369645	0.00111542	0.902108	29	no
AD-PTSD	rs150639620	19	45381292	T	G	PVRL2	-0.0273632	1.56214e-12	-0.0166409	0.0170366	-0.00190123	0.595653	-0.00190357	0.415175	-0.00255501	0.369645	0.00111542	0.902108	29	no
AD-SCZ	rs150639620	19	45381292	T	G	PVRL2	-0.0370283	3.25178e-16	-0.0166409	0.0170366	-0.00190123	0.595653	-0.00190357	0.415175	-0.00255501	0.369645	0.00111542	0.902108	29	no
AD-ADHD	rs150966173	19	45421204	T	C	APOC1	0.19493	1.0219e-185	0.0601486	9.00215e-05	0.00774395	0.114696	0.0136932	0.000179268	0.0176921	3.87758e-06	0.0016672	0.889492	29	no
AD-SCZ	rs151330717	19	45196964	A	G	CTB-171A8.1	-0.0554685	1.13947e-08					0.000931151	0.82624	-0.00448942	0.343186	-0.0100822	0.535113	29	no
AD-ADHD	rs157580	19	45395266	G	A	TOMM40	-0.0655181	1.0258e-194	-0.0214066	6.88494e-05	-0.00360208	0.0263364	-0.00204662	0.0970718	-0.0042642	0.00135574	-0.00257005	0.535967	29	no
AD-BIP	rs157580	19	45395266	G	A	TOMM40	-0.0647174	4.3583e-194	-0.0214066	6.88494e-05	-0.00360208	0.0263364	-0.00204662	0.0970718	-0.0042642	0.00135574	-0.00257005	0.535967	29	no
AD-MDD	rs157580	19	45395266	G	A	TOMM40	-0.0366126	7.257e-109	-0.0214066	6.88494e-05	-0.00360208	0.0263364	-0.00204662	0.0970718	-0.0042642	0.00135574	-0.00257005	0.535967	29	no
AD-PTSD	rs157580	19	45395266	G	A	TOMM40	-0.0451362	1.7727e-135	-0.0214066	6.88494e-05	-0.00360208	0.0263364	-0.00204662	0.0970718	-0.0042642	0.00135574	-0.00257005	0.535967	29	no
AD-SCZ	rs157580	19	45395266	G	A	TOMM40	-0.0614635	1.0206e-182	-0.0214066	6.88494e-05	-0.00360208	0.0263364	-0.00204662	0.0970718	-0.0042642	0.00135574	-0.00257005	0.535967	29	no
AD-BIP	rs186110295	19	45233503	T	G	snoZ6	0.0648269	7.63456e-10			0.00374941	0.632782	0.00283959	0.484557	-0.00449123	0.365369	0.00525203	0.769935	29	no
AD-SCZ	rs186110295	19	45233503	T	G	snoZ6	0.0620595	1.85649e-09			0.00374941	0.632782	0.00283959	0.484557	-0.00449123	0.365369	0.00525203	0.769935	29	no
AD-BIP	rs203707	19	45157488	A	G	CTB-171A8.1:PVR	-0.0170271	6.39959e-13	-0.00222053	0.51862	0.00545668	0.016466	-0.00103845	0.417225	-0.000119126	0.939656	0.0041319	0.363961	29	no
AD-MDD	rs203707	19	45157488	G	A	CTB-171A8.1:PVR	-0.010325	3.08593e-09	-0.00222053	0.51862	0.00545668	0.016466	-0.00103845	0.417225	-0.000119126	0.939656	0.0041319	0.363961	29	no
AD-PTSD	rs203707	19	45157488	G	A	CTB-171A8.1:PVR	-0.0124174	5.16489e-10	-0.00222053	0.51862	0.00545668	0.016466	-0.00103845	0.417225	-0.000119126	0.939656	0.0041319	0.363961	29	no
AD-ADHD	rs204480	19	45477111	T	C	CLPTM1	-0.013399	1.98774e-08	-0.0062088	0.0861404	-0.00241789	0.193775	-0.0010465	0.384998	9.67437e-05	0.949152	0.00203699	0.665243	29	no
AD-BIP	rs204480	19	45477111	T	C	CLPTM1	-0.0141218	1.5084e-08	-0.0062088	0.0861404	-0.00241789	0.193775	-0.0010465	0.384998	9.67437e-05	0.949152	0.00203699	0.665243	29	no
AD-BIP	rs204907	19	45461996	G	A	CLPTM1	-0.0295709	3.2203e-10	0.00521031	0.475025	-0.00471439	0.208413	-0.00119725	0.634155	0.000196823	0.948497	-0.000161511	0.986593	29	no
AD-SCZ	rs204907	19	45461996	G	A	CLPTM1	-0.0269578	4.4714e-09	0.00521031	0.475025	-0.00471439	0.208413	-0.00119725	0.634155	0.000196823	0.948497	-0.000161511	0.986593	29	no
AD-BIP	rs28399637	19	45324138	A	G	BCAM	0.0551964	9.5783e-125			0.00159607	0.355722	-0.000646886	0.559118	0.000656701	0.647846	0.00827164	0.0581084	29	no
AD-MDD	rs28399637	19	45324138	A	G	BCAM	0.0274875	2.39592e-59			0.00159607	0.355722	-0.000646886	0.559118	0.000656701	0.647846	0.00827164	0.0581084	29	no
AD-PTSD	rs28399637	19	45324138	A	G	BCAM	0.0372186	1.61889e-80			0.00159607	0.355722	-0.000646886	0.559118	0.000656701	0.647846	0.00827164	0.0581084	29	no
AD-SCZ	rs28399637	19	45324138	A	G	BCAM	0.053714	2.305e-123			0.00159607	0.355722	-0.000646886	0.559118	0.000656701	0.647846	0.00827164	0.0581084	29	no
AD-ADHD	rs28469095	19	45655333	C	T	MARK4:NKPD1	0.0407419	5.86194e-34	0.0132899	0.00711612	0.000423534	0.891689	0.00107551	0.515375	0.00336328	0.102342	-0.00654243	0.334009	29	no
AD-BIP	rs28469095	19	45655333	C	T	MARK4:NKPD1	0.0426167	1.72295e-33	0.0132899	0.00711612	0.000423534	0.891689	0.00107551	0.515375	0.00336328	0.102342	-0.00654243	0.334009	29	no
AD-PTSD	rs28469095	19	45655333	C	T	MARK4:NKPD1	0.0301392	7.44289e-25	0.0132899	0.00711612	0.000423534	0.891689	0.00107551	0.515375	0.00336328	0.102342	-0.00654243	0.334009	29	no
AD-SCZ	rs28469095	19	45655333	C	T	MARK4:NKPD1	0.0393552	1.91734e-30	0.0132899	0.00711612	0.000423534	0.891689	0.00107551	0.515375	0.00336328	0.102342	-0.00654243	0.334009	29	no
AD-PTSD	rs2927437	19	45241638	A	G	BCL3	0.028944	8.20078e-37	0.00324956	0.393093	-0.0010877	0.5918	-0.000900693	0.482941	0.00364894	0.0280172	0.00840956	0.0999557	29	no
AD-SCZ	rs2927437	19	45241638	A	G	BCL3	0.0390137	8.17859e-49	0.00324956	0.393093	-0.0010877	0.5918	-0.000900693	0.482941	0.00364894	0.0280172	0.00840956	0.0999557	29	no
AD-BIP	rs2965164	19	45202052	T	C	CTB-171A8.1	-0.0153349	2.71161e-12	-0.000726163	0.835971	-0.000928348	0.581226	0.000795425	0.486401	-0.000515005	0.70283	0.00319478	0.451314	29	no
AD-PTSD	rs2965164	19	45202052	T	C	CTB-171A8.1	-0.010312	1.8532e-08	-0.000726163	0.835971	-0.000928348	0.581226	0.000795425	0.486401	-0.000515005	0.70283	0.00319478	0.451314	29	no
AD-SCZ	rs2965164	19	45202052	T	C	CTB-171A8.1	-0.0140081	6.70985e-11	-0.000726163	0.835971	-0.000928348	0.581226	0.000795425	0.486401	-0.000515005	0.70283	0.00319478	0.451314	29	no
AD-BIP	rs2965169	19	45251156	C	A	BCL3	-0.0322149	7.16637e-51	-0.00499994	0.111542	-0.0017807	0.287399	-0.00105744	0.319741	-0.0011606	0.388679	-0.0034142	0.40735	29	no
AD-ADHD	rs2967668	19	45302951	G	A	CBLC	-0.0268193	1.02339e-18	0.000831206	0.857741	-0.00166523	0.59332			0.00221076	0.303392	-0.000215028	0.972217	29	no
AD-BIP	rs2967668	19	45302951	G	A	CBLC	-0.0313271	2.02418e-22	0.000831206	0.857741	-0.00166523	0.59332			0.00221076	0.303392	-0.000215028	0.972217	29	no
AD-PTSD	rs2967668	19	45302951	G	A	CBLC	-0.0193891	8.76e-13	0.000831206	0.857741	-0.00166523	0.59332			0.00221076	0.303392	-0.000215028	0.972217	29	no
AD-SCZ	rs2967668	19	45302951	G	A	CBLC	-0.0289823	9.80696e-21	0.000831206	0.857741	-0.00166523	0.59332			0.00221076	0.303392	-0.000215028	0.972217	29	no
AD-MDD	rs2967669	19	45301942	G	A	CBLC	-0.01534	6.98885e-12	0.00277435	0.546929	-0.000381752	0.878645	-0.00124397	0.427572	0.00213149	0.26163	0.000264655	0.965566	29	no
AD-MDD	rs346758	19	45725739	G	A	MARK4:EXOC3L2	0.0163057	4.79206e-11	-0.00911086	0.0886844	-0.00280861	0.333094	0.000931329	0.592691	0.0015755	0.464023	0.0045799	0.506818	29	no
AD-ADHD	rs346762	19	45729123	C	T	MARK4:EXOC3L2	0.026578	1.58235e-09	-0.00358183	0.637795	-0.000967761	0.806795	0.00173604	0.43027	-3.12993e-05	0.990857	0.00974022	0.282796	29	no
AD-SCZ	rs346762	19	45729123	C	T	MARK4:EXOC3L2	0.0302209	1.40528e-11	-0.00358183	0.637795	-0.000967761	0.806795	0.00173604	0.43027	-3.12993e-05	0.990857	0.00974022	0.282796	29	no
AD-MDD	rs35255921	19	45507542	A	G	RELB	0.0614311	6.49363e-23	0.0141711	0.537701			0.0031311	0.559444			0.00597718	0.736088	29	no
AD-ADHD	rs3925681	19	45421100	A	G	APOC1	-0.0555176	8.03325e-51	0.000420905	0.895094	-0.0010943	0.511062	-0.000741218	0.482913	-0.0047371	0.000472425	-0.00390593	0.339753	29	no
AD-BIP	rs3925681	19	45421100	A	G	APOC1	-0.0807855	1.70837e-76	0.000420905	0.895094	-0.0010943	0.511062	-0.000741218	0.482913	-0.0047371	0.000472425	-0.00390593	0.339753	29	no
AD-MDD	rs3925681	19	45421100	A	G	APOC1	-0.0170987	1.3703e-17	0.000420905	0.895094	-0.0010943	0.511062	-0.000741218	0.482913	-0.0047371	0.000472425	-0.00390593	0.339753	29	no
AD-PTSD	rs3925681	19	45421100	A	G	APOC1	-0.0344551	7.73591e-39	0.000420905	0.895094	-0.0010943	0.511062	-0.000741218	0.482913	-0.0047371	0.000472425	-0.00390593	0.339753	29	no
AD-SCZ	rs3925681	19	45421100	A	G	APOC1	-0.0683735	5.30907e-66	0.000420905	0.895094	-0.0010943	0.511062	-0.000741218	0.482913	-0.0047371	0.000472425	-0.00390593	0.339753	29	no
AD-PTSD	rs412776	19	45379516	A	G	PVRL2	0.0192822	2.09779e-11	0.00914354	0.055917	-0.00263816	0.285354	-0.000625712	0.708569	0.00334989	0.102187	-0.00035784	0.95601	29	no
AD-ADHD	rs4605275	19	45338493	T	C	PVRL2	-0.0341986	1.21602e-47	-0.00313211	0.585996	0.000999964	0.56255	-0.00026972	0.836903	0.000436474	0.756616	-0.000695039	0.875034	29	no
AD-ADHD	rs4803748	19	45247048	T	C	BCL3	-0.0325662	1.24641e-49	-0.0121244	0.0323686	-0.0014499	0.453841	-0.0015511	0.210391	-0.00131592	0.32941	-0.00360716	0.382223	29	no
AD-MDD	rs4803748	19	45247048	T	C	BCL3	-0.0183757	4.37434e-29	-0.0121244	0.0323686	-0.0014499	0.453841	-0.0015511	0.210391	-0.00131592	0.32941	-0.00360716	0.382223	29	no
AD-BIP	rs55840414	19	45343579	A	G	PVRL2	-0.0257623	2.7131e-15	0.00542556	0.244455	0.000879669	0.71321	-0.000912736	0.567542	-0.00579023	0.00406623	-0.00154212	0.804842	29	no
AD-MDD	rs55840414	19	45343579	A	G	PVRL2	-0.0139589	3.48516e-09	0.00542556	0.244455	0.000879669	0.71321	-0.000912736	0.567542	-0.00579023	0.00406623	-0.00154212	0.804842	29	no
AD-PTSD	rs55840414	19	45343579	A	G	PVRL2	-0.0213064	5.24111e-15	0.00542556	0.244455	0.000879669	0.71321	-0.000912736	0.567542	-0.00579023	0.00406623	-0.00154212	0.804842	29	no
AD-SCZ	rs55840414	19	45343579	A	G	PVRL2	-0.0252834	2.31654e-15	0.00542556	0.244455	0.000879669	0.71321	-0.000912736	0.567542	-0.00579023	0.00406623	-0.00154212	0.804842	29	no
AD-SCZ	rs595290	19	45708408	C	T	MARK4:AC006126.3	0.024974	5.70174e-20			-0.0033571	0.119081	-0.00143253	0.288844	-0.00211989	0.198505	0.0047088	0.380808	29	no
AD-BIP	rs60239918	19	45580372	T	C	CTB-179K24.3	0.0392921	1.21953e-13			0.0020467	0.617092	0.00252977	0.376211	0.00347819	0.290351	0.0099995	0.342348	29	no
AD-MDD	rs60239918	19	45580372	T	C	CTB-179K24.3	0.0215111	2.29177e-08			0.0020467	0.617092	0.00252977	0.376211	0.00347819	0.290351	0.0099995	0.342348	29	no
AD-PTSD	rs60239918	19	45580372	T	C	CTB-179K24.3	0.0279588	2.67318e-10			0.0020467	0.617092	0.00252977	0.376211	0.00347819	0.290351	0.0099995	0.342348	29	no
AD-SCZ	rs60239918	19	45580372	T	C	CTB-179K24.3	0.0383614	1.27447e-13			0.0020467	0.617092	0.00252977	0.376211	0.00347819	0.290351	0.0099995	0.342348	29	no
AD-BIP	rs605003	19	45708239	G	A	MARK4:AC006126.3	0.0245965	2.17681e-18			-0.00373421	0.128572	-0.00143377	0.288428	-0.00215226	0.191737	0.00466211	0.385548	29	no
AD-ADHD	rs62118504	19	45734751	G	A	MARK4:EXOC3L2	-0.011704	2.25648e-08	0.00576687	0.0715207	0.000245437	0.883314	0.00191568	0.0816506	0.00140775	0.292981	0.00480401	0.24246	29	no
AD-BIP	rs62118504	19	45734751	G	A	MARK4:EXOC3L2	-0.0144687	3.59829e-11	0.00576687	0.0715207	0.000245437	0.883314	0.00191568	0.0816506	0.00140775	0.292981	0.00480401	0.24246	29	no
AD-SCZ	rs62118504	19	45734751	G	A	MARK4:EXOC3L2	-0.0132415	5.49008e-10	0.00576687	0.0715207	0.000245437	0.883314	0.00191568	0.0816506	0.00140775	0.292981	0.00480401	0.24246	29	no
AD-SCZ	rs62120565	19	45197027	C	A	CTB-171A8.1	-0.0214715	1.69383e-08	-0.00818345	0.152516	0.00392129	0.197923	-0.0020073	0.282108	-0.0022004	0.347597	-0.00191119	0.797923	29	no
AD-ADHD	rs6859	19	45382034	A	G	PVRL2	0.0490227	4.2999e-127	0.0106755	0.000501428	0.00251418	0.115208	0.000957896	0.359219	0.00450718	0.000695649	0.00388723	0.340038	29	no
AD-BIP	rs6859	19	45382034	A	G	PVRL2	0.0526822	2.4621e-134	0.0106755	0.000501428	0.00251418	0.115208	0.000957896	0.359219	0.00450718	0.000695649	0.00388723	0.340038	29	no
AD-MDD	rs6859	19	45382034	A	G	PVRL2	0.0273236	4.34851e-69	0.0106755	0.000501428	0.00251418	0.115208	0.000957896	0.359219	0.00450718	0.000695649	0.00388723	0.340038	29	no
AD-PTSD	rs6859	19	45382034	A	G	PVRL2	0.0379431	8.86577e-99	0.0106755	0.000501428	0.00251418	0.115208	0.000957896	0.359219	0.00450718	0.000695649	0.00388723	0.340038	29	no
AD-SCZ	rs6859	19	45382034	A	G	PVRL2	0.0504216	1.9407e-128	0.0106755	0.000501428	0.00251418	0.115208	0.000957896	0.359219	0.00450718	0.000695649	0.00388723	0.340038	29	no
AD-BIP	rs714948	19	45165912	A	C	CTB-171A8.1:PVR:CEACAM19	0.0340705	6.61825e-23	-0.00260567	0.580865	0.00232841	0.379676	-0.000814677	0.610767	6.01636e-05	0.976984	0.000105232	0.986901	29	no
AD-PTSD	rs714948	19	45165912	A	C	CTB-171A8.1:PVR:CEACAM19	0.022322	1.56959e-14	-0.00260567	0.580865	0.00232841	0.379676	-0.000814677	0.610767	6.01636e-05	0.976984	0.000105232	0.986901	29	no
AD-SCZ	rs714948	19	45165912	A	C	CTB-171A8.1:PVR:CEACAM19	0.0319269	3.29032e-21	-0.00260567	0.580865	0.00232841	0.379676	-0.000814677	0.610767	6.01636e-05	0.976984	0.000105232	0.986901	29	no
AD-PTSD	rs7249570	19	45710539	T	C	MARK4:AC006126.3	0.0154166	5.24844e-11			-0.00340606	0.113878	-0.00170401	0.210783	-0.00178446	0.293314	0.00483263	0.36841	29	no
AD-BIP	rs72654472	19	45414392	T	G	APOE	-0.0403073	1.56713e-08	-0.00303382	0.742929	0.00376939	0.475914	0.00328799	0.335804	0.00157689	0.70904	0.00249994	0.849288	29	no
AD-BIP	rs73033507	19	45431403	T	C	APOC1P1	-0.0361342	4.1851e-09			-0.00341371	0.435251	-0.00207785	0.453263	-0.00127846	0.719533	-0.00366929	0.727517	29	no
AD-SCZ	rs73033507	19	45431403	T	C	APOC1P1	-0.0340615	1.43428e-08			-0.00341371	0.435251	-0.00207785	0.453263	-0.00127846	0.719533	-0.00366929	0.727517	29	no
AD-BIP	rs73566243	19	45697020	A	C	MARK4:AC005779.2:AC006126.3	0.0331526	2.35388e-08			-0.000387654	0.943259	0.00174212	0.535818	0.00562564	0.108826	-0.00511832	0.64503	29	no
AD-ADHD	rs73566293	19	45712679	A	G	MARK4:AC006126.3	0.0701916	1.76134e-17	-0.00673767	0.708578	-0.00263457	0.720912	0.000175187	0.968596	0.0079626	0.0971642	0.00910852	0.569211	29	no
AD-BIP	rs73566293	19	45712679	A	G	MARK4:AC006126.3	0.0722319	2.08807e-18	-0.00673767	0.708578	-0.00263457	0.720912	0.000175187	0.968596	0.0079626	0.0971642	0.00910852	0.569211	29	no
AD-PTSD	rs73566293	19	45712679	A	G	MARK4:AC006126.3	0.0538043	4.96969e-15	-0.00673767	0.708578	-0.00263457	0.720912	0.000175187	0.968596	0.0079626	0.0971642	0.00910852	0.569211	29	no
AD-SCZ	rs73566293	19	45712679	A	G	MARK4:AC006126.3	0.0701999	1.84621e-18	-0.00673767	0.708578	-0.00263457	0.720912	0.000175187	0.968596	0.0079626	0.0971642	0.00910852	0.569211	29	no
AD-ADHD	rs7412	19	45412079	T	C	APOE	-0.0721428	2.92245e-76	-0.003805	0.52879	0.00145398	0.617458	-0.00148396	0.455356	0.00145842	0.533656	0.00280156	0.710685	29	no
AD-BIP	rs7412	19	45412079	T	C	APOE	-0.0789975	1.42195e-83	-0.003805	0.52879	0.00145398	0.617458	-0.00148396	0.455356	0.00145842	0.533656	0.00280156	0.710685	29	no
AD-MDD	rs7412	19	45412079	T	C	APOE	-0.0417377	4.65739e-45	-0.003805	0.52879	0.00145398	0.617458	-0.00148396	0.455356	0.00145842	0.533656	0.00280156	0.710685	29	no
AD-PTSD	rs7412	19	45412079	T	C	APOE	-0.0516245	1.05965e-51	-0.003805	0.52879	0.00145398	0.617458	-0.00148396	0.455356	0.00145842	0.533656	0.00280156	0.710685	29	no
AD-SCZ	rs7412	19	45412079	T	C	APOE	-0.0760938	6.06269e-81	-0.003805	0.52879	0.00145398	0.617458	-0.00148396	0.455356	0.00145842	0.533656	0.00280156	0.710685	29	no
AD-MDD	rs74846209	19	45650099	T	G	MARK4:PPP1R37	0.0237379	3.42558e-19	0.0137717	0.00568177	0.000784177	0.773483	0.00118207	0.535506	0.00294788	0.15285	-0.00629495	0.352616	29	no
AD-ADHD	rs74862042	19	45217784	C	A	CTB-171A8.1	0.0256771	9.34249e-19	0.00467663	0.511306	-0.001539	0.590302					0.00430737	0.442461	29	no
AD-BIP	rs76856627	19	45543755	G	A	CLASRP	0.0542831	1.72694e-15			0.00645925	0.181157	-0.000308112	0.915397			-0.00244546	0.830738	29	no
AD-SCZ	rs76856627	19	45543755	G	A	CLASRP	0.0490211	1.58352e-13			0.00645925	0.181157	-0.000308112	0.915397			-0.00244546	0.830738	29	no
AD-MDD	rs77751556	19	45218292	C	T	CTB-171A8.1	0.0156654	3.43716e-12	0.00420662	0.554658	-0.00146774	0.510426	0.00166778	0.354104	0.00413868	0.0215796	0.00469068	0.404209	29	no
AD-PTSD	rs78620885	19	45591084	T	C	CTB-179K24.3:GEMIN7:MARK4	0.0352607	6.44803e-11			0.00477775	0.338243	0.00231158	0.421992	0.00781788	0.0290956	0.00415753	0.724668	29	no
AD-BIP	rs78986976	19	45329438	A	G	BCAM	-0.0311669	8.29029e-11			-0.00671442	0.051694	0.00280551	0.207626	-0.00245246	0.388389	-0.000749808	0.931199	29	no
AD-SCZ	rs78986976	19	45329438	A	G	BCAM	-0.0277438	3.26096e-09			-0.00671442	0.051694	0.00280551	0.207626	-0.00245246	0.388389	-0.000749808	0.931199	29	no
AD-ADHD	rs79701229	19	45384931	A	G	PVRL2	0.176591	1.73245e-54	0.0168358	0.437025			0.00663346	0.178939			0.0183777	0.389239	29	no
AD-MDD	rs79701229	19	45384931	A	G	PVRL2	0.0896993	8.63843e-30	0.0168358	0.437025			0.00663346	0.178939			0.0183777	0.389239	29	no
AD-SCZ	rs79701229	19	45384931	A	G	PVRL2	0.173728	2.87443e-55	0.0168358	0.437025			0.00663346	0.178939			0.0183777	0.389239	29	no
AD-ADHD	rs80257887	19	45020859	A	G	CEACAM20	0.0319713	4.45657e-08	-0.0144809	0.077791	0.00319989	0.472867	0.000796682	0.787965			0.000885791	0.938283	29	no
AD-BIP	rs80257887	19	45020859	A	G	CEACAM20	0.0409884	2.01839e-11	-0.0144809	0.077791	0.00319989	0.472867	0.000796682	0.787965			0.000885791	0.938283	29	no
AD-SCZ	rs80257887	19	45020859	A	G	CEACAM20	0.0383629	1.34029e-10	-0.0144809	0.077791	0.00319989	0.472867	0.000796682	0.787965			0.000885791	0.938283	29	no
AD-ADHD	rs8111946	19	45152394	A	G	CTB-171A8.1:PVR	-0.0166119	1.21771e-13	-0.00238423	0.488795	0.00425454	0.0170785	-0.000479091	0.681057	-0.000351839	0.805882	0.00436355	0.338266	29	no
AD-SCZ	rs8111946	19	45152394	A	G	CTB-171A8.1:PVR	-0.01664	3.888e-13	-0.00238423	0.488795	0.00425454	0.0170785	-0.000479091	0.681057	-0.000351839	0.805882	0.00436355	0.338266	29	no
AD-ADHD	rs846879	19	45078886	G	A	CEACAM22P	-0.0139928	3.52201e-11	-0.000796536	0.807295	-0.000380231	0.817042	-0.000806228	0.454701	-0.000287171	0.833	0.00455415	0.275364	29	no
AD-BIP	rs846879	19	45078886	G	A	CEACAM22P	-0.0154446	2.249e-12	-0.000796536	0.807295	-0.000380231	0.817042	-0.000806228	0.454701	-0.000287171	0.833	0.00455415	0.275364	29	no
AD-PTSD	rs846879	19	45078886	G	A	CEACAM22P	-0.0104266	1.68283e-08	-0.000796536	0.807295	-0.000380231	0.817042	-0.000806228	0.454701	-0.000287171	0.833	0.00455415	0.275364	29	no
AD-SCZ	rs846879	19	45078886	G	A	CEACAM22P	-0.014075	6.29922e-11	-0.000796536	0.807295	-0.000380231	0.817042	-0.000806228	0.454701	-0.000287171	0.833	0.00455415	0.275364	29	no
AD-BIP	rs874744	19	45513417	T	C	RELB	0.0667847	1.98509e-24			0.00846293	0.131984	0.0027665	0.416059	-0.00143412	0.722329	0.0161049	0.221122	29	no
AD-MDD	rs909134	19	45493061	C	T	CLPTM1	0.0128324	2.32154e-15	0.000415098	0.897446	0.00518012	0.00211782	0.00306999	0.00529871	0.00406781	0.00274713	0.0111827	0.00923046	29	no
AD-BIP	rs9653111	19	45592475	T	C	CTB-179K24.3:GEMIN7:MARK4	-0.0194449	5.74037e-09	-0.000290928	0.953738	-0.0055455	0.0176383	-0.000429258	0.772295	0.00133413	0.472644	-0.00451616	0.449182	29	no
AD-ADHD	rs3865444	19	51727962	A	C	CD33	-0.0129669	4.10364e-09	-0.00778046	0.0171412	-0.00364737	0.0320293	0.000557871	0.610279	-0.00396588	0.00447806	-0.000476017	0.912113	30	no
AD-BIP	rs3865444	19	51727962	A	C	CD33	-0.0135935	3.64276e-09	-0.00778046	0.0171412	-0.00364737	0.0320293	0.000557871	0.610279	-0.00396588	0.00447806	-0.000476017	0.912113	30	no
AD-PTSD	rs3865444	19	51727962	A	C	CD33	-0.0111255	9.60895e-09	-0.00778046	0.0171412	-0.00364737	0.0320293	0.000557871	0.610279	-0.00396588	0.00447806	-0.000476017	0.912113	30	no
AD-MDD	rs62206419	20	36235683	T	C	GLRXP	0.00991729	3.07244e-08	0.00485304	0.166888	0.00352851	0.0498544	0.00649466	1.8198e-07	0.00318688	0.0389096	-0.00372332	0.423289	31	no
AD-ADHD	rs6014724	20	54998544	G	A	CASS4	-0.0194506	1.71793e-08	-0.00457356	0.393959	0.00347549	0.212834	-0.00218255	0.250561	-0.00467342	0.0421289	0.0152489	0.0319121	32	no
AD-PTSD	rs6014724	20	54998544	G	A	CASS4	-0.0169493	2.33595e-08	-0.00457356	0.393959	0.00347549	0.212834	-0.00218255	0.250561	-0.00467342	0.0421289	0.0152489	0.0319121	32	no
AD-MDD	rs12157997	22	41479672	A	G	EP300	0.0130001	5.19509e-09					0.00822367	3.05948e-11					33	yes
MTAG: Traits analysed in MTAG; SNP: Single-nucleotide polymorphism; Chr: Chromosome; Pos: Position; EA: Effect allele; OA: Other allele;Gene: Mapped gene; Beta: Estimated effect size; P: P-value;Genomic locus: Locus identifier;PSY_GWS_assoc: Indicates whether the variant reaches genome-wide significance for association with any of the examined psychiatric disorders.AD: Alzheimer's disease; SCZ: S…

## Sheet: Supplementary Data 6
Supplementary Data 6.Genetic loci with colocalization (posterior probability, PP > 0.5) between Alzheimer’s disease and psychiatric disorders were identified through trait–trait colocalization analysis.
SNP	Chr	Pos	Gene	Traits	PP	Candidate Causal SNP	%PP explained
rs9996587	4	140920804	MAML3	AD-MDD	0.928	rs9996587	0.3227
rs962949	15	47685378	SEMA6D:CTD-2050N2.1	AD-MDD	0.6711	rs962949	0.5744
rs9420	11	57510294	TMX2-CTNND1:C11orf31:RP11-691N7.6	AD-MDD	0.7086	rs9420	0.121
rs7995526	13	67596668	PCDH9	AD-MDD	0.5562	rs7317342	0.1207
rs7844069	8	93277087	RP11-700E23.3	AD-ADHD	0.7912	rs9773162	0.3318
rs78027612	9	109089061	RP11-308N19.1	AD-MDD	0.6308	rs78027612	0.5423
rs7734839	5	120079467	RNU4-69P	AD-MDD	0.8546	rs7734839	0.3212
rs7712317	5	153246661	AC091962.3	AD-MDD	0.9439	rs2926863	0.1578
rs76416526	11	48239731	OR4B1	AD-MDD	0.9231	rs76416526	0.7914
rs76400970	11	46231891	RP11-702F3.4	AD-MDD	0.9735	rs76400970	0.9988
rs7617480	3	49210732	KLHDC8B	AD-MDD	0.929	rs7617480	0.641
rs73046339	7	1889300	MAD1L1:AC110781.3	AD-MDD	0.8187	rs11770148	0.2971
rs72893910	18	39305679	RP11-188I24.1	AD-MDD	0.5006	rs72893910	0.4675
rs72727394	15	38847022	RASGRP1	AD-MDD	0.6025	rs72727394	0.5533
rs7019313	9	120625380	RP11-281A20.2:RP11-281A20.1	AD-MDD	0.586	rs10124632	0.0814
rs6709418	2	185829672	ZNF804A	AD-MDD	0.6472	rs6709418	0.5575
rs6697431	1	227015198	PSEN2	AD-MDD	0.5081	rs6697431	0.1591
rs6487370	12	24170368	SOX5	AD-MDD	0.6481	rs6487370	0.7596
rs6426935	1	154755639	KCNN3	AD-MDD	0.6751	rs6426935	0.676
rs641325	11	57681828	OR5AZ1P	AD-PTSD	0.8889	rs641325	0.1589
rs62206419	20	36235683	GLRXP	AD-MDD	0.7168	rs62206419	0.0849
rs6131010	20	44724305	RPL13P2	AD-MDD	0.9869	rs6131010	0.303
rs59582399	9	96286163	FAM120A	AD-MDD	0.9605	rs59582399	0.4213
rs504122	13	80911525	SPRY2	AD-MDD	0.9626	rs504122	0.2917
rs4948485	10	63646409	ARID5B	AD-MDD	0.9625	rs4948485	0.8693
rs4575098	1	161155392	ADAMTS4	AD-SCZ	0.5706	rs4575098	0.5427
rs442495	15	59022615	ADAM10	AD-SCZ	0.8908	rs442495	0.4138
rs4311	17	61560763	ACE	AD-SCZ	0.9126	rs4308	0.3198
rs3824488	9	98236664	PTCH1	AD-MDD	0.893	rs3824488	0.1132
rs3814877	16	30042677	FAM57B	AD-SCZ	0.8375	rs4283241	0.0801
rs325500	5	104006667	RP11-6N13.1	AD-MDD	0.7471	rs325500	0.6108
rs324017	12	57487814	NAB2	AD-SCZ	0.9818	rs61937595	1
rs301806	1	8482078	RERE	AD-MDD	0.7886	rs301806	0.3397
rs2926863	5	153212832	GRIA1	AD-MDD	0.9439	rs2926863	0.1578
rs2894699	7	114059156	FOXP2:AC073626.2	AD-MDD	0.936	rs2894699	0.7447
rs28680958	1	173848808	ZBTB37	AD-MDD	0.8077	rs28680958	0.8121
rs28446116	9	98243385	PTCH1	AD-MDD	0.893	rs3824488	0.1132
rs28394864	17	47450775	RP11-81K2.1	AD-ADHD	0.8094	rs28394864	0.9476
rs2347867	6	152229850	ESR1	AD-MDD	0.9569	rs2347867	0.3763
rs198486	20	36276513	LINC00489	AD-MDD	0.7163	rs62206419	0.0849
rs17488531	18	50754996	DCC	AD-MDD	0.7863	rs17488531	0.1903
rs17100626	14	33772933	NPAS3	AD-MDD	0.8409	rs12897673	0.3277
rs157580	19	45395266	TOMM40	AD-ADHD	0.5914	rs157580	1
rs1493915	18	31377582	ASXL3	AD-MDD	0.5367	rs1941686	0.4128
rs1373285	13	54048078	AL450423.1	AD-MDD	0.9652	rs1373285	0.8385
rs13399760	2	124960421	CNTNAP5	AD-PTSD	0.9398	rs35515443	0.1344
rs13387644	2	22448443	AC068490.2	AD-PTSD	0.7847	rs13387644	0.3553
rs1320163	3	43303296	SNRK	AD-PTSD	0.7133	rs1320163	0.1136
rs13056300	22	41408754	Y_RNA	AD-MDD	0.9209	rs13056300	0.9928
rs13039441	20	51203430	RP4-723E3.1	AD-MDD	0.602	rs36024356	0.0699
rs12968702	18	52487062	RAB27B	AD-MDD	0.9086	rs12968035	0.1553
rs12958048	18	53101598	TCF4	AD-MDD	0.8895	rs12958048	0.6467
rs12775090	10	7450208	SFMBT2	AD-MDD	0.9903	rs12775090	0.8193
rs12712510	2	22749726	AC068490.2	AD-SCZ	0.5545	rs12712510	0.3937
rs12705712	7	110206036	AC003088.1	AD-MDD	0.7087	rs12705712	0.2467
rs12517438	5	30842054	RPL19P11	AD-MDD	0.9453	rs4413540	0.3196
rs12157997	22	41479672	EP300	AD-MDD	0.921	rs13056300	0.9923
rs12144378	1	214427919	SMYD2	AD-MDD	0.9623	rs12144378	0.9766
rs11877758	18	35138110	CELF4	AD-MDD	0.8034	rs11877758	0.8857
rs116310555	3	71814431	PROK2	AD-MDD	0.9854	rs116310555	0.7304
rs1160682	1	73816564	RP4-598G3.1	AD-MDD	0.7988	rs7523829	0.3097
rs11601054	11	113336172	DRD2	AD-MDD	0.7942	rs11601054	0.1929
rs11599236	10	106454672	SORCS3	AD-MDD	0.9253	rs11599236	0.9143
rs115881343	19	45403216	TOMM40	AD-MDD	0.6633	rs115881343	1
rs112669807	3	71806435	GPR27	AD-MDD	0.9854	rs116310555	0.7304
rs11257952	10	12756713	CAMK1D	AD-MDD	0.9924	rs11257952	0.9941
rs112535944	9	140278206	EXD3	AD-MDD	0.9822	rs112535944	0.47
rs11214608	11	85849411	RNU6-560P	AD-MDD	0.7944	rs11601054	0.1929
rs1086490	12	40382120	SLC2A13	AD-MDD	0.5138	rs11564282	0.1884
rs1081105	19	45412955	APOE	AD-PTSD	0.7081	rs1081105	0.9977
rs10756218	9	11274206	RP11-23D5.1	AD-MDD	0.8368	rs10756218	0.6059
rs10499337	7	3521803	SDK1	AD-MDD	0.7418	rs10499337	0.5941
SNP: Single-nucleotide polymorphism; Chr: Chromosome; Pos: Position; Gene: Mapped gene; Traits: Traits involved in the colocalization; PP: Posterior probability of a shared causal variant; Causal SNP: Candidate single nucleotide polymorphism (SNP) proposed to be responsible for the colocalization signal; %PP explained: Percentage of the total posterior probability accounted for by the candidate S…

## Sheet: Supplementary Data 7
Supplementary Data 7.Genetic loci showing colocalization (PP > 0.5) between Alzheimer’s disease and psychiatric disorders through a shared gene expressed in at least one analyzed tissue, as identified by trait–expression quantitative trait loci (eQTL) colocalization analysis
SNP	Chr	Pos	Traits	Gene (Ensembl)	Gene symbol	Tissue	PP	SNP associated with the causality of the disease	PP%
rs116310555	3	71814431	AD-MDD	ENSG00000170837	GPR27	thyroid	0.9849	rs116310555	0.9744
rs112669807	3	71806435	AD-MDD	ENSG00000170837	GPR27	thyroid	0.9849	rs116310555	0.9744
rs116310555	3	71814431	AD-MDD	ENSG00000170837	GPR27	lung	0.9776	rs116310555	0.7449
rs112669807	3	71806435	AD-MDD	ENSG00000170837	GPR27	lung	0.9776	rs116310555	0.7449
rs116310555	3	71814431	AD-MDD	ENSG00000170837	GPR27	nerve_tibial	0.9738	rs116310555	0.5722
rs112669807	3	71806435	AD-MDD	ENSG00000170837	GPR27	nerve_tibial	0.9738	rs116310555	0.5722
rs116310555	3	71814431	AD-MDD	ENSG00000170837	GPR27	esophagus_gej	0.9658	rs73090632	0.7145
rs112669807	3	71806435	AD-MDD	ENSG00000170837	GPR27	esophagus_gej	0.9658	rs73090632	0.7145
rs116310555	3	71814431	AD-MDD	ENSG00000170837	GPR27	colon_transverse	0.9656	rs73090632	0.6327
rs112669807	3	71806435	AD-MDD	ENSG00000170837	GPR27	colon_transverse	0.9656	rs73090632	0.6327
rs116310555	3	71814431	AD-MDD	ENSG00000170837	GPR27	artery_aorta	0.9655	rs73090632	0.7381
rs112669807	3	71806435	AD-MDD	ENSG00000170837	GPR27	artery_aorta	0.9655	rs73090632	0.7381
rs116310555	3	71814431	AD-MDD	ENSG00000170837	GPR27	pancreas	0.9652	rs73090632	0.7343
rs112669807	3	71806435	AD-MDD	ENSG00000170837	GPR27	pancreas	0.9652	rs73090632	0.7343
rs116310555	3	71814431	AD-MDD	ENSG00000170837	GPR27	skin_not_sun_exposed	0.9645	rs73090632	0.7586
rs112669807	3	71806435	AD-MDD	ENSG00000170837	GPR27	skin_not_sun_exposed	0.9645	rs73090632	0.7586
rs12775090	10	7450208	AD-MDD	ENSG00000198879	SFMBT2	fibroblast	0.964	rs12775090	0.9397
rs116310555	3	71814431	AD-MDD	ENSG00000170837	GPR27	artery_tibial	0.9616	rs73090632	0.8832
rs112669807	3	71806435	AD-MDD	ENSG00000170837	GPR27	artery_tibial	0.9616	rs73090632	0.8832
rs116310555	3	71814431	AD-MDD	ENSG00000170837	GPR27	skin_sun_exposed	0.9614	rs73090632	0.877
rs112669807	3	71806435	AD-MDD	ENSG00000170837	GPR27	skin_sun_exposed	0.9614	rs73090632	0.877
rs116310555	3	71814431	AD-MDD	ENSG00000170837	GPR27	stomach	0.9606	rs73090632	0.9054
rs112669807	3	71806435	AD-MDD	ENSG00000170837	GPR27	stomach	0.9606	rs73090632	0.9054
rs116310555	3	71814431	AD-MDD	ENSG00000170837	GPR27	adrenal_gland	0.959	rs73090632	0.8604
rs112669807	3	71806435	AD-MDD	ENSG00000170837	GPR27	adrenal_gland	0.959	rs73090632	0.8604
rs116310555	3	71814431	AD-MDD	ENSG00000163412	EIF4E3	skin_sun_exposed	0.9502	rs73090632	0.7342
rs112669807	3	71806435	AD-MDD	ENSG00000163412	EIF4E3	skin_sun_exposed	0.9502	rs73090632	0.7342
rs4311	17	61560763	AD-SCZ	ENSG00000159640	ACE	skin_sun_exposed	0.9437	rs6504163	0.6015
rs4311	17	61560763	AD-SCZ	ENSG00000159640	ACE	fibroblast	0.9385	rs4308	0.5702
rs116310555	3	71814431	AD-MDD	ENSG00000170837	GPR27	artery_coronary	0.9114	rs116310555	0.4824
rs112669807	3	71806435	AD-MDD	ENSG00000170837	GPR27	artery_coronary	0.9114	rs116310555	0.4824
rs4311	17	61560763	AD-SCZ	ENSG00000159640	ACE	colon_transverse	0.91	rs4292	0.6828
rs301806	1	8482078	AD-MDD	ENSG00000142599	RERE	blood	0.9014	rs301806	0.8006
rs116310555	3	71814431	AD-MDD	ENSG00000170837	GPR27	esophagus_mucosa	0.8856	rs73090632	0.4673
rs112669807	3	71806435	AD-MDD	ENSG00000170837	GPR27	esophagus_mucosa	0.8856	rs73090632	0.4673
rs7617480	3	49210732	AD-MDD	ENSG00000185909	KLHDC8B	fibroblast	0.8754	rs7617480	0.5838
rs28394864	17	47450775	AD-ADHD	ENSG00000198740	ZNF652	fibroblast	0.8608	rs28394864	0.9968
rs301806	1	8482078	AD-MDD	ENSG00000142599	RERE	esophagus_mucosa	0.8556	rs301816	0.4984
rs7617480	3	49210732	AD-MDD	ENSG00000178467	P4HTM	brain_cerebellum	0.8462	rs7617480	0.694
rs7617480	3	49210732	AD-MDD	ENSG00000198218	QRICH1	colon_transverse	0.8453	rs13084037	0.4638
rs116310555	3	71814431	AD-MDD	ENSG00000163412	EIF4E3	nerve_tibial	0.8324	rs116310555	0.4618
rs112669807	3	71806435	AD-MDD	ENSG00000163412	EIF4E3	nerve_tibial	0.8324	rs116310555	0.4618
rs72727394	15	38847022	AD-MDD	ENSG00000172575	RASGRP1	LCL	0.8307	rs72727394	0.9692
rs6131010	20	44724305	AD-MDD	ENSG00000101017	CD40	artery_aorta	0.8087	rs6131010	0.3561
rs3814877	16	30042677	AD-SCZ	ENSG00000169592	INO80E	adipose_visceral	0.7833	rs9932196	0.6934
rs641325	11	57681828	AD-PTSD	ENSG00000156603	MED19	lung	0.782	rs641325	0.7516
rs7617480	3	49210732	AD-MDD	ENSG00000198218	QRICH1	esophagus_muscularis	0.7802	rs7617480	0.7007
rs6131010	20	44724305	AD-MDD	ENSG00000101017	CD40	thyroid	0.7798	rs13037326	0.3077
rs301806	1	8482078	AD-MDD	ENSG00000142599	RERE	lung	0.7789	rs301805	0.2959
rs641325	11	57681828	AD-PTSD	ENSG00000156603	MED19	liver	0.7747	rs10896661	0.1657
rs6131010	20	44724305	AD-MDD	ENSG00000101017	CD40	esophagus_muscularis	0.7732	rs6131010	0.4523
rs3814877	16	30042677	AD-SCZ	ENSG00000169592	INO80E	brain_frontal_cortex	0.7667	rs8054556	0.3224
rs3814877	16	30042677	AD-SCZ	ENSG00000169592	INO80E	heart_left_ventricle	0.7663	rs11150577	0.1653
rs3814877	16	30042677	AD-SCZ	ENSG00000169592	INO80E	testis	0.7651	rs9932702	0.088
rs7617480	3	49210732	AD-MDD	ENSG00000177352	CCDC71	brain_putamen	0.756	rs7617480	0.7989
rs3814877	16	30042677	AD-SCZ	ENSG00000169592	INO80E	pituitary	0.7557	rs8054556	0.9209
rs3814877	16	30042677	AD-SCZ	ENSG00000169592	INO80E	brain_nucleus_accumbens	0.7553	rs8054556	0.4572
rs3814877	16	30042677	AD-SCZ	ENSG00000169592	INO80E	heart_atrial_appendage	0.7543	rs8054556	0.6939
rs3814877	16	30042677	AD-SCZ	ENSG00000169592	INO80E	skin_not_sun_exposed	0.7535	rs3814880	0.1823
rs3814877	16	30042677	AD-SCZ	ENSG00000169592	INO80E	brain_cerebellum	0.7533	rs8054556	0.968
rs3814877	16	30042677	AD-SCZ	ENSG00000169592	INO80E	brain_cortex	0.7529	rs8054556	0.618
rs3814877	16	30042677	AD-SCZ	ENSG00000169592	INO80E	brain_cerebellar_hemisphere	0.7516	rs9924686	0.1185
rs3814877	16	30042677	AD-SCZ	ENSG00000169592	INO80E	artery_tibial	0.7503	rs8054556	0.2401
rs3814877	16	30042677	AD-SCZ	ENSG00000169592	INO80E	brain_hippocampus	0.7497	rs8054556	0.8496
rs3814877	16	30042677	AD-SCZ	ENSG00000169592	INO80E	esophagus_gej	0.7495	rs8054556	0.4819
rs3814877	16	30042677	AD-SCZ	ENSG00000169592	INO80E	breast	0.7458	rs8054556	0.9997
rs3824488	9	98236664	AD-MDD	ENSG00000185920	PTCH1	spleen	0.7436	rs3824488	0.155
rs28446116	9	98243385	AD-MDD	ENSG00000185920	PTCH1	spleen	0.7436	rs3824488	0.155
rs3814877	16	30042677	AD-SCZ	ENSG00000169592	INO80E	esophagus_muscularis	0.7386	rs3814880	0.3002
rs3814877	16	30042677	AD-SCZ	ENSG00000169592	INO80E	artery_aorta	0.7384	rs8054556	0.7544
rs3814877	16	30042677	AD-SCZ	ENSG00000169592	INO80E	pancreas	0.7376	rs8054556	0.2609
rs116310555	3	71814431	AD-MDD	ENSG00000163412	EIF4E3	esophagus_mucosa	0.7354	rs116310555	0.5112
rs112669807	3	71806435	AD-MDD	ENSG00000163412	EIF4E3	esophagus_mucosa	0.7354	rs116310555	0.5112
rs3814877	16	30042677	AD-SCZ	ENSG00000169592	INO80E	ovary	0.7324	rs8054556	0.8338
rs3814877	16	30042677	AD-SCZ	ENSG00000169592	INO80E	brain_putamen	0.7272	rs4788204	0.084
rs3814877	16	30042677	AD-SCZ	ENSG00000169592	INO80E	brain_hypothalamus	0.7252	rs8054556	0.142
rs3814877	16	30042677	AD-SCZ	ENSG00000169592	INO80E	muscle	0.7237	rs9924686	0.134
rs3814877	16	30042677	AD-SCZ	ENSG00000169592	INO80E	vagina	0.7219	rs8054556	0.9204
rs3814877	16	30042677	AD-SCZ	ENSG00000169592	INO80E	minor_salivary_gland	0.7178	rs4788196	0.1029
rs6131010	20	44724305	AD-MDD	ENSG00000101017	CD40	brain_cerebellum	0.7174	rs6131010	0.4215
rs9420	11	57510294	AD-MDD	ENSG00000156603	MED19	thyroid	0.7044	rs9420	0.6858
rs3814877	16	30042677	AD-SCZ	ENSG00000169592	INO80E	colon_sigmoid	0.7025	rs9932702	0.0842
rs3814877	16	30042677	AD-SCZ	ENSG00000169592	INO80E	brain_amygdala	0.6846	rs8054556	0.0928
rs3814877	16	30042677	AD-SCZ	ENSG00000169592	INO80E	small_intestine	0.6833	rs9932702	0.1207
rs3814877	16	30042677	AD-SCZ	ENSG00000169592	INO80E	brain_caudate	0.6833	rs8054556	0.2347
rs3814877	16	30042677	AD-SCZ	ENSG00000169592	INO80E	brain_anterior_cingulate_cortex	0.6806	rs8054556	0.3104
rs59582399	9	96286163	AD-MDD	ENSG00000188938	FAM120AOS	skin_sun_exposed	0.6649	rs59582399	0.4926
rs3814877	16	30042677	AD-SCZ	ENSG00000169592	INO80E	artery_coronary	0.659	rs8054556	0.1795
rs641325	11	57681828	AD-PTSD	ENSG00000156603	MED19	esophagus_muscularis	0.6442	rs641325	0.2204
rs157580	19	45395266	AD-ADHD	ENSG00000130208	APOC1	esophagus_mucosa	0.6434	rs157580	1
rs442495	15	59022615	AD-SCZ	ENSG00000137845	ADAM10	brain_spinal_cord	0.6431	rs442495	0.2114
rs9420	11	57510294	AD-MDD	ENSG00000156603	MED19	lung	0.6415	rs9420	0.4906
rs3814877	16	30042677	AD-SCZ	ENSG00000169592	INO80E	LCL	0.6272	rs4788204	0.1957
rs9420	11	57510294	AD-MDD	ENSG00000156603	MED19	liver	0.6159	rs12805841	0.1059
rs3814877	16	30042677	AD-SCZ	ENSG00000174943	KCTD13	artery_aorta	0.6087	rs4283241	0.1629
rs9420	11	57510294	AD-MDD	ENSG00000156603	MED19	breast	0.606	rs9420	0.2951
rs3814877	16	30042677	AD-SCZ	ENSG00000169592	INO80E	blood	0.6014	rs9932196	0.3678
rs9420	11	57510294	AD-MDD	ENSG00000156603	MED19	colon_transverse	0.5939	rs9420	0.3294
rs9420	11	57510294	AD-MDD	ENSG00000149131	SERPING1	blood	0.5843	rs12805841	0.1652
rs6131010	20	44724305	AD-MDD	ENSG00000101017	CD40	esophagus_gej	0.5813	rs9074	0.2662
rs641325	11	57681828	AD-PTSD	ENSG00000156603	MED19	muscle	0.5747	rs2847308	0.2802
rs4311	17	61560763	AD-SCZ	ENSG00000136463	TACO1	artery_aorta	0.5734	rs4308	0.4651
rs641325	11	57681828	AD-PTSD	ENSG00000156603	MED19	blood	0.5668	rs2847308	0.1025
rs9420	11	57510294	AD-MDD	ENSG00000156603	MED19	skin_not_sun_exposed	0.5662	rs1647405	0.1856
rs7617480	3	49210732	AD-MDD	ENSG00000178467	P4HTM	brain_cerebellar_hemisphere	0.5645	rs7617480	0.698
rs641325	11	57681828	AD-PTSD	ENSG00000156603	MED19	pancreas	0.5645	rs641325	0.2049
rs9420	11	57510294	AD-MDD	ENSG00000156603	MED19	skin_sun_exposed	0.561	rs12805841	0.1561
rs641325	11	57681828	AD-PTSD	ENSG00000156603	MED19	breast	0.5607	rs2847308	0.1261
rs7617480	3	49210732	AD-MDD	ENSG00000233276	GPX1	brain_cerebellum	0.5501	rs7617480	0.4475
rs3824488	9	98236664	AD-MDD	ENSG00000185920	PTCH1	fibroblast	0.5498	rs60150206	0.2789
rs28446116	9	98243385	AD-MDD	ENSG00000185920	PTCH1	fibroblast	0.5498	rs60150206	0.2789
rs641325	11	57681828	AD-PTSD	ENSG00000156603	MED19	skin_not_sun_exposed	0.5477	rs2847308	0.1848
rs7617480	3	49210732	AD-MDD	ENSG00000178252	WDR6	LCL	0.5421	rs7617480	0.8917
rs6131010	20	44724305	AD-MDD	ENSG00000101017	CD40	lung	0.5307	rs6131010	0.4866
rs641325	11	57681828	AD-PTSD	ENSG00000156603	MED19	thyroid	0.5286	rs9420	0.2953
rs6697431	1	227015198	AD-MDD	ENSG00000143801	PSEN2	minor_salivary_gland	0.5245	rs2855560	0.131
rs442495	15	59022615	AD-SCZ	ENSG00000245975	MINDY2	brain_hippocampus	0.5213	rs442495	0.2592
rs641325	11	57681828	AD-PTSD	ENSG00000156603	MED19	adipose_subcutaneous	0.5191	rs9420	0.489
rs442495	15	59022615	AD-SCZ	ENSG00000245975	MINDY2	colon_transverse	0.5121	rs442495	0.4801
rs641325	11	57681828	AD-PTSD	ENSG00000156603	MED19	skin_sun_exposed	0.5098	rs2847308	0.1445
rs6697431	1	227015198	AD-MDD	ENSG00000143801	PSEN2	brain_nucleus_accumbens	0.5046	rs2855560	0.3091
rs442495	15	59022615	AD-SCZ	ENSG00000245975	MINDY2	brain_caudate	0.7208	rs442495	0.5057
SNP: Single-nucleotide polymorphism; Chr: Chromosome; Pos: Position; Traits: Trait pair showing colocalization; Gene (Ensembl): Ensembl gene ID shared between the traits; Gene symbol: HUGO (HGNC) gene symbol of the shared gene; Tissue: Tissue type in which the shared gene is expressed; PP: Posterior probability of colocalization; Causal SNP: Candidate single-nucleotide polymorphism proposed to be…
